# Supplementary material for: N′-[(Biphenyl-4-yl)methyl­ene]-2-[(3,5-di-tert-butyl-4-hydroxy­benz­yl)sulfan­yl]acetohydrazide
Source: Acta Crystallogr Sect E Struct Rep Online. 2010 Mar 3;66(Pt 4):o734. doi: 10.1107/S1600536810006884 (PMC2983883; doi:10.1107/S1600536810006884)
Supplement: Supplementary file 2 [file e-66-0o734-Isup2.hkl]

# 
# h,k,l, Fc-squared, Fo-squared, sigma(Fo-squared) and status flag 
# 
data_I
_shelx_title '  P-1' 
_shelx_refln_list_code          4 
_shelx_F_calc_maximum      160.00 
_exptl_crystal_F_000       524.00 
_reflns_d_resolution_high  0.8410 
 
loop_ 
 _symmetry_equiv_pos_as_xyz 
 'x, y, z' 
 '-x, -y, -z' 
 
_cell_length_a     9.1104 
_cell_length_b    10.5601 
_cell_length_c    15.5146 
_cell_angle_alpha 104.435 
_cell_angle_beta  102.805 
_cell_angle_gamma  97.559 
 
_shelx_F_squared_multiplier     1.000 
 
loop_ 
 _refln_index_h 
 _refln_index_k 
 _refln_index_l 
 _refln_F_squared_calc 
 _refln_F_squared_meas 
 _refln_F_squared_sigma 
 _refln_observed_status 
   1   0   0     3430.58     3310.95     50.65 o 
   2   0   0     3411.03     3132.42     48.92 o 
   3   0   0      802.52      865.57     15.74 o 
   4   0   0      614.13      641.99     13.52 o 
   5   0   0        1.09        1.32      1.79 o 
   6   0   0        1.51        1.84      2.34 o 
   7   0   0      569.31      571.78     14.56 o 
   8   0   0       75.01       70.91      7.46 o 
   9   0   0        0.55       -0.83      3.91 o 
  10   0   0        4.85        6.01      7.80 o 
 -10   1   0       57.46       64.87      9.01 o 
  -9   1   0       19.19       25.45      6.10 o 
  -8   1   0      303.98      297.95     10.33 o 
  -7   1   0       13.34        9.71      2.89 o 
  -6   1   0       26.85       25.15      3.21 o 
  -5   1   0      431.32      460.41     10.85 o 
  -4   1   0        6.36        3.29      1.47 o 
  -3   1   0       24.21       31.71      2.33 o 
  -2   1   0      594.87      511.07      9.51 o 
  -1   1   0     1816.59     1804.47     34.18 o 
   0   1   0      260.46      252.05      5.78 o 
   1   1   0     6666.62     6062.07    134.24 o 
   2   1   0     1922.88     1908.87     30.97 o 
   3   1   0      266.12      258.94      6.65 o 
   4   1   0       77.39       74.69      5.54 o 
   5   1   0       53.36       61.60      4.66 o 
   6   1   0       88.10       86.49      8.24 o 
   7   1   0      224.17      224.56      8.71 o 
   8   1   0        0.04        0.89      2.77 o 
   9   1   0        4.74        4.54      3.42 o 
  10   1   0        2.41        1.74      5.72 o 
 -10   2   0        5.99       11.19      6.59 o 
  -9   2   0       49.29       72.12      8.62 o 
  -8   2   0       50.55       63.64      5.48 o 
  -7   2   0       82.23       78.84      5.48 o 
  -6   2   0       21.83       22.41      3.07 o 
  -5   2   0     1169.62     1160.08     21.70 o 
  -4   2   0     1879.46     1992.85     33.49 o 
  -3   2   0     2989.50     2975.02     47.43 o 
  -2   2   0      412.06      490.60      9.29 o 
  -1   2   0     4848.60     4841.77     74.44 o 
   0   2   0     5184.58     4810.04     79.74 o 
   1   2   0     1016.87     1018.97     19.29 o 
   2   2   0      719.89      734.16     13.77 o 
   3   2   0      253.30      268.08     14.36 o 
   4   2   0        4.81        2.34      1.82 o 
   5   2   0        0.02       -0.97      1.99 o 
   6   2   0       52.22       51.88      4.79 o 
   7   2   0       29.46       27.91      4.23 o 
   8   2   0       51.93       57.19      5.99 o 
   9   2   0        3.53        5.08      3.56 o 
 -10   3   0        9.11       10.39      4.93 o 
  -9   3   0       55.08       48.77      7.30 o 
  -8   3   0        9.22       11.29      3.19 o 
  -7   3   0        0.03       -1.77      1.83 o 
  -6   3   0     1042.23     1043.63     22.42 o 
  -5   3   0      212.07      200.70      6.52 o 
  -4   3   0      331.14      335.80     10.10 o 
  -3   3   0       34.36       38.73      2.92 o 
  -2   3   0       15.43       16.45      1.65 o 
  -1   3   0      191.88      190.09      6.08 o 
   0   3   0      268.98      263.40      5.67 o 
   1   3   0       83.29       81.19      3.40 o 
   2   3   0      123.35      123.60      4.54 o 
   3   3   0      125.52      106.94     10.97 o 
   4   3   0      413.28      422.71     10.82 o 
   5   3   0      416.41      385.74     10.93 o 
   6   3   0      416.15      395.13     15.49 o 
   7   3   0       89.94      104.24      7.39 o 
   8   3   0       33.99       26.73      6.28 o 
   9   3   0      139.11      142.34     12.45 o 
 -10   4   0       37.98       47.41      7.49 o 
  -9   4   0        3.77        2.48      4.23 o 
  -8   4   0      307.14      309.70     18.53 o 
  -7   4   0        5.91        6.27      2.51 o 
  -6   4   0       17.61       14.16      2.73 o 
  -5   4   0      380.13      376.32     14.94 o 
  -4   4   0        9.52       10.05      2.00 o 
  -3   4   0     1361.24     1365.52     23.76 o 
  -2   4   0     1795.00     1895.35     38.09 o 
  -1   4   0      503.06      544.52     13.69 o 
   0   4   0      592.28      555.25     10.62 o 
   1   4   0      166.93      137.64      4.60 o 
   2   4   0        8.34        8.32      1.95 o 
   3   4   0      313.85      317.19      8.77 o 
   4   4   0       30.74       34.67      3.71 o 
   5   4   0        0.35        1.31      2.23 o 
   6   4   0      227.13      238.21      9.34 o 
   7   4   0       33.50       29.02      4.38 o 
   8   4   0        1.83        1.22      2.99 o 
   9   4   0       49.76       50.42      6.15 o 
 -10   5   0        7.01        4.78      5.86 o 
  -9   5   0       40.81       53.95      7.59 o 
  -8   5   0        7.67        3.70      4.58 o 
  -7   5   0       56.93       50.93      9.31 o 
  -6   5   0      168.52      163.59      6.59 o 
  -5   5   0       67.72       77.15      4.75 o 
  -4   5   0      147.59      146.11      5.35 o 
  -3   5   0      123.73      133.82      4.65 o 
  -2   5   0     1038.23     1107.77     19.45 o 
  -1   5   0      919.47      910.37     21.54 o 
   0   5   0       44.07       39.96      2.43 o 
   1   5   0      452.15      414.62      9.56 o 
   2   5   0      481.00      460.19     16.12 o 
   3   5   0       19.34       17.28      2.80 o 
   4   5   0       56.51       55.83      4.77 o 
   5   5   0      173.42      184.41      8.18 o 
   6   5   0        0.27       -1.36      2.44 o 
   7   5   0       33.03       35.13      5.02 o 
   8   5   0        4.42        1.33      3.24 o 
 -10   6   0       34.01       37.83      6.94 o 
  -9   6   0        3.81        7.18      4.23 o 
  -8   6   0       50.05       45.26      6.57 o 
  -7   6   0       76.70       69.12      5.43 o 
  -6   6   0       29.42       33.36      3.85 o 
  -5   6   0       43.65       44.66      3.86 o 
  -4   6   0        7.29        6.32      1.90 o 
  -3   6   0      860.81      934.53     17.74 o 
  -2   6   0      328.02      296.60     10.38 o 
  -1   6   0       14.58       21.14      3.34 o 
   0   6   0      546.28      512.52     11.63 o 
   1   6   0        1.52        1.28      1.54 o 
   2   6   0       75.20       72.56      4.76 o 
   3   6   0      353.98      349.25     10.24 o 
   4   6   0      268.08      287.49      9.96 o 
   5   6   0       24.46       21.88      3.90 o 
   6   6   0        8.04        6.55      3.96 o 
   7   6   0       27.27       30.23      4.90 o 
  -9   7   0       20.52       34.59      9.86 o 
  -8   7   0       47.36       75.02     12.45 o 
  -7   7   0       13.78       30.58      8.53 o 
  -6   7   0        4.95        7.36      3.63 o 
  -5   7   0      263.54      277.04     21.08 o 
  -4   7   0      336.68      313.67     11.86 o 
  -3   7   0      151.08      135.40      9.93 o 
  -2   7   0        3.18       -0.16      3.21 o 
  -1   7   0      278.93      256.48     10.33 o 
   0   7   0      154.16      152.67      7.87 o 
   1   7   0       16.60       16.72      2.49 o 
   2   7   0       22.79       27.63      3.42 o 
   3   7   0        6.58        5.78      3.21 o 
   4   7   0       22.74       27.62      5.18 o 
   5   7   0        2.75        0.35      2.82 o 
   6   7   0        1.67       -0.46      3.07 o 
   7   7   0        5.21        4.41      3.39 o 
  -9   8   0       46.78       62.14     12.44 o 
  -8   8   0        4.34        7.56      6.54 o 
  -7   8   0       54.53       70.84     11.96 o 
  -6   8   0       40.88       45.28      6.06 o 
  -5   8   0     1055.31     1044.65     27.88 o 
  -4   8   0        0.90        0.97      2.93 o 
  -3   8   0        0.01       -0.27      3.57 o 
  -2   8   0       71.98       74.22      6.81 o 
  -1   8   0        3.48        2.08      2.69 o 
   0   8   0        7.33        5.24      3.20 o 
   1   8   0        0.26        2.51      2.85 o 
   2   8   0      176.19      156.33     16.83 o 
   3   8   0      264.59      262.13     24.34 o 
   4   8   0      118.02      123.63     11.91 o 
   5   8   0        0.07        2.27      3.50 o 
   6   8   0        4.28        7.88      4.44 o 
  -8   9   0       20.85       36.04     10.04 o 
  -7   9   0        2.94       -0.01      5.40 o 
  -6   9   0       75.16       72.84      7.89 o 
  -5   9   0        7.43       10.05      4.21 o 
  -4   9   0      364.92      364.50     35.73 o 
  -3   9   0       65.17       62.88      9.02 o 
  -2   9   0        7.32        8.91      3.56 o 
  -1   9   0       25.00       25.46      4.86 o 
   0   9   0        4.21       -0.30      4.05 o 
   1   9   0        4.53        1.86      3.43 o 
   2   9   0      248.46      226.18     11.73 o 
   3   9   0        1.79        2.16      3.83 o 
   4   9   0        0.25       -3.06      3.24 o 
   5   9   0        5.57       13.51      4.88 o 
  -7  10   0       15.44       18.87      8.16 o 
  -6  10   0       12.86        7.32      4.44 o 
  -5  10   0       59.79       61.04      8.50 o 
  -4  10   0       14.53        7.66      4.09 o 
  -3  10   0        2.83       -1.37      4.57 o 
  -2  10   0       33.90       46.63      6.60 o 
  -1  10   0       17.66       19.22      4.77 o 
   0  10   0        1.25        0.97      3.26 o 
   1  10   0        6.20        4.89      6.32 o 
   2  10   0       22.20       23.42      9.69 o 
   3  10   0       37.85       31.22      6.17 o 
   4  10   0        4.23        2.34      4.04 o 
  -6  11   0       22.49       37.35     10.48 o 
  -5  11   0        0.23       -0.70      3.64 o 
  -4  11   0        4.16        5.55      6.38 o 
  -3  11   0       17.03        9.21      5.56 o 
  -2  11   0        8.39        4.03      6.26 o 
  -1  11   0       23.56       18.85      6.79 o 
   0  11   0        9.97        5.25      6.84 o 
   1  11   0       14.03       17.30      7.13 o 
   2  11   0        0.01        1.60      4.29 o 
  -3  12   0        0.36        0.83      5.42 o 
  -2  12   0        0.03       -0.35      3.68 o 
  -1  12   0        3.39        3.32      4.16 o 
   0 -12   1       16.89       17.51      5.32 o 
   1 -12   1        0.10       -0.04      3.82 o 
   2 -12   1        1.96        7.18      4.28 o 
   3 -12   1        4.95       -3.08      5.22 o 
   4 -12   1        0.04        0.85      4.00 o 
  -2 -11   1       22.40       25.30      5.88 o 
  -1 -11   1       12.26       10.89      4.57 o 
   0 -11   1        0.40        0.52      4.10 o 
   1 -11   1       37.25       26.65      5.60 o 
   2 -11   1        6.10        3.61      3.85 o 
   3 -11   1        0.09       -4.12      4.39 o 
   4 -11   1       15.11       12.89      4.83 o 
   5 -11   1       10.71        9.08      4.44 o 
   6 -11   1        5.04       13.80      5.20 o 
  -4 -10   1        2.42        6.85      4.32 o 
  -3 -10   1       39.46       35.77      6.47 o 
  -2 -10   1       42.96       36.54      6.27 o 
  -1 -10   1       12.09        8.53      4.21 o 
   0 -10   1       19.44       30.66      6.05 o 
   1 -10   1       18.05       20.45      4.86 o 
   2 -10   1       39.00       36.89      6.21 o 
   3 -10   1        6.24        7.92      5.31 o 
   4 -10   1       15.50       17.56      4.60 o 
   5 -10   1       58.82       65.33      7.90 o 
   6 -10   1      108.92      116.95     12.99 o 
   7 -10   1        0.03        4.90      6.53 o 
  -5  -9   1       13.46       11.39      4.70 o 
  -4  -9   1       29.41       24.30      5.49 o 
  -3  -9   1      243.73      222.14     11.86 o 
  -2  -9   1        0.07        7.69      3.68 o 
  -1  -9   1       27.41       27.79      8.45 o 
   0  -9   1        6.30       11.74      3.76 o 
   1  -9   1      100.72       99.45      8.60 o 
   2  -9   1      103.58       98.88      8.28 o 
   3  -9   1       57.97       79.22     10.39 o 
   4  -9   1      162.90      167.90     10.16 o 
   5  -9   1      159.35      146.28     10.50 o 
   6  -9   1       31.95       39.97     10.48 o 
   7  -9   1       22.67       35.59      9.73 o 
   8  -9   1        0.39        7.43      6.87 o 
  -6  -8   1        1.49        2.18      3.52 o 
  -5  -8   1       32.90       27.13      5.44 o 
  -4  -8   1       62.66       55.59      6.97 o 
  -3  -8   1      182.04      193.57     13.47 o 
  -2  -8   1       64.68       68.09      7.97 o 
  -1  -8   1        0.02       -0.39      2.56 o 
   0  -8   1       57.49       74.34      6.80 o 
   1  -8   1       43.72       62.07      6.17 o 
   2  -8   1        5.71        8.06      3.16 o 
   3  -8   1      142.02      134.43     12.38 o 
   4  -8   1      648.65      608.62     19.14 o 
   5  -8   1      163.69      182.56     15.65 o 
   6  -8   1       23.85       26.15      5.02 o 
   7  -8   1       26.80       19.82      5.03 o 
   8  -8   1       31.14       45.54     10.56 o 
   9  -8   1        5.73        4.34      6.60 o 
  -7  -7   1       14.50       11.20      5.80 o 
  -6  -7   1        0.36       -1.27      2.74 o 
  -5  -7   1       12.61       23.61      5.80 o 
  -4  -7   1       11.22       12.98      3.15 o 
  -3  -7   1       48.88       60.00      4.95 o 
  -2  -7   1      288.07      299.26      8.91 o 
  -1  -7   1       11.75       10.23      1.94 o 
   0  -7   1      838.47      877.43     27.59 o 
   1  -7   1        4.92        5.56      2.61 o 
   2  -7   1      138.90      155.97     14.09 o 
   3  -7   1       71.52       69.77     11.00 o 
   4  -7   1      346.62      340.35     12.52 o 
   5  -7   1      559.57      547.84     13.22 o 
   6  -7   1        0.01       -1.82      2.18 o 
   7  -7   1       51.04       58.07      5.26 o 
   8  -7   1        5.27        0.69      3.44 o 
   9  -7   1       29.89       27.97      9.01 o 
  -8  -6   1       15.28       15.64      4.16 o 
  -7  -6   1        5.52        9.20      3.59 o 
  -6  -6   1        0.52       -3.04      2.25 o 
  -5  -6   1       10.77        6.89      2.94 o 
  -4  -6   1       21.84       18.93      3.40 o 
  -3  -6   1       34.29       34.19      5.55 o 
  -2  -6   1       23.23       23.23      2.83 o 
  -1  -6   1      192.84      183.00      5.77 o 
   0  -6   1      587.91      576.37     16.11 o 
   1  -6   1      158.73      173.04      7.53 o 
   2  -6   1       76.49       71.84      5.68 o 
   3  -6   1     1910.88     1946.60     33.27 o 
   4  -6   1      216.52      223.99      6.99 o 
   5  -6   1      481.73      474.01     11.82 o 
   6  -6   1        0.06       -0.96      2.19 o 
   7  -6   1        0.26       -2.52      2.31 o 
   8  -6   1       37.47       51.57     10.12 o 
   9  -6   1       72.19       78.94     15.55 o 
  -8  -5   1       21.78       24.27      4.59 o 
  -7  -5   1       11.34        9.71      3.30 o 
  -6  -5   1        2.90       -0.98      2.18 o 
  -5  -5   1      247.89      229.71      8.72 o 
  -4  -5   1       69.36       79.14      5.49 o 
  -3  -5   1       12.31       15.26      2.68 o 
  -2  -5   1        2.37        2.73      1.63 o 
  -1  -5   1       88.35       83.37      3.96 o 
   0  -5   1      214.05      248.61      5.78 o 
   1  -5   1      461.65      499.35     13.62 o 
   2  -5   1      282.99      248.74      5.97 o 
   3  -5   1       20.66       20.96      3.46 o 
   4  -5   1      324.95      317.47      8.42 o 
   5  -5   1      104.99      117.60      5.51 o 
   6  -5   1       90.92       98.71      8.79 o 
   7  -5   1       14.58        7.45      2.76 o 
   8  -5   1        0.30       -3.24      3.09 o 
   9  -5   1        4.72       15.72      5.18 o 
  10  -5   1        5.99        4.86      7.44 o 
  -9  -4   1        1.60       -2.14      2.95 o 
  -8  -4   1       33.02       27.82      4.59 o 
  -7  -4   1       18.32       13.80      3.73 o 
  -6  -4   1       51.05       61.85      5.44 o 
  -5  -4   1        1.33       -0.70      2.06 o 
  -4  -4   1        6.35        8.78      2.33 o 
  -3  -4   1      173.41      164.22      6.27 o 
  -2  -4   1      114.65       84.56      4.41 o 
  -1  -4   1       31.74       36.67      2.59 o 
   0  -4   1     2323.39     2232.70     35.91 o 
   1  -4   1      430.59      425.73     18.11 o 
   2  -4   1      948.65     1020.83     18.00 o 
   3  -4   1     3357.41     3529.70     56.42 o 
   4  -4   1      917.59      908.20     17.57 o 
   5  -4   1        0.02        0.29      1.11 o 
   6  -4   1        2.29        0.20      1.92 o 
   7  -4   1       33.98       29.21      3.89 o 
   8  -4   1       10.45       12.46      3.27 o 
   9  -4   1       42.51       56.87      7.78 o 
  10  -4   1       23.07       30.25      6.67 o 
  -9  -3   1       11.21        3.10      3.94 o 
  -8  -3   1       46.24       51.00      7.62 o 
  -7  -3   1        0.87        2.55      3.76 o 
  -6  -3   1       38.32       41.01      5.89 o 
  -5  -3   1       13.22        7.97      3.32 o 
  -4  -3   1      209.53      195.69      6.69 o 
  -3  -3   1       28.96       25.26      3.25 o 
  -2  -3   1       89.26       84.12      3.79 o 
  -1  -3   1     1565.33     1551.71     25.71 o 
   0  -3   1      917.24      927.28     15.67 o 
   1  -3   1       70.55       76.44      4.27 o 
   2  -3   1        0.21        0.50      1.10 o 
   3  -3   1        0.13        0.70      1.24 o 
   4  -3   1      775.38      787.88     15.54 o 
   5  -3   1      354.88      399.92     12.92 o 
   6  -3   1        1.11        2.36      1.99 o 
   7  -3   1       79.12       90.70      5.90 o 
   8  -3   1       77.16       85.94      6.47 o 
   9  -3   1      198.18      195.34     13.39 o 
  10  -3   1       29.45       30.20      6.64 o 
 -10  -2   1        0.02        2.98      4.45 o 
  -9  -2   1        2.85       -2.15      4.10 o 
  -8  -2   1       23.71       24.98      5.10 o 
  -7  -2   1        7.83       10.39      3.19 o 
  -6  -2   1       22.97       25.72      3.53 o 
  -5  -2   1      189.96      183.57      6.71 o 
  -4  -2   1       25.50       25.58      3.66 o 
  -3  -2   1     2972.75     2980.39     59.94 o 
  -2  -2   1      761.50      658.87     12.43 o 
  -1  -2   1      642.79      609.73     10.95 o 
   0  -2   1     5520.94     5338.45     81.90 o 
   1  -2   1    25600.84    22153.33   1733.81 o 
   2  -2   1      491.06      549.47     13.49 o 
   3  -2   1      752.95      770.73     15.03 o 
   4  -2   1       38.22       64.26      3.87 o 
   5  -2   1      183.27      188.34      6.40 o 
   6  -2   1       17.27       11.50      2.61 o 
   7  -2   1        0.71        2.39      2.37 o 
   8  -2   1        1.14       -1.94      2.52 o 
   9  -2   1       57.74       59.70     10.97 o 
  10  -2   1       20.05       28.62      6.87 o 
 -10  -1   1       14.69       10.88      5.37 o 
  -9  -1   1       69.66       68.28      8.42 o 
  -8  -1   1      184.26      206.71      9.39 o 
  -7  -1   1       58.75       57.94      5.21 o 
  -6  -1   1       80.22       85.74      5.57 o 
  -5  -1   1       85.68       89.70      5.05 o 
  -4  -1   1      125.72      142.81      5.15 o 
  -3  -1   1      518.23      523.30     10.66 o 
  -2  -1   1      236.87      190.83      4.80 o 
  -1  -1   1      290.49      238.56      4.82 o 
   0  -1   1      241.59      244.18      4.35 o 
   1  -1   1      785.25      711.22     62.25 o 
   2  -1   1      670.53      637.80     11.55 o 
   3  -1   1      136.99      115.58      4.09 o 
   4  -1   1       41.04       33.69      2.90 o 
   5  -1   1       33.87       27.14      3.02 o 
   6  -1   1       21.28       20.07      3.06 o 
   7  -1   1      293.01      276.99      9.49 o 
   8  -1   1       43.85       46.66      5.03 o 
   9  -1   1       44.65       55.21      5.95 o 
  10  -1   1        4.17        5.37      4.77 o 
 -10   0   1       21.01       18.80      5.67 o 
  -9   0   1       23.72       30.67      7.37 o 
  -8   0   1        2.29       -0.47      2.80 o 
  -7   0   1      522.70      554.59     14.00 o 
  -6   0   1        0.34       -1.55      1.67 o 
  -5   0   1       73.92       83.71      5.42 o 
  -4   0   1        4.66        4.97      1.51 o 
  -3   0   1      602.25      611.48     14.10 o 
  -2   0   1     2694.57     2619.26     41.00 o 
  -1   0   1        7.89        7.89      1.65 o 
   1   0   1     2514.32     2271.42     43.27 o 
   2   0   1      484.18      435.36      8.64 o 
   3   0   1      128.84      140.67      4.67 o 
   4   0   1      193.08      192.92      6.17 o 
   5   0   1       61.65       49.57      3.91 o 
   6   0   1      155.66      152.10      7.11 o 
   7   0   1       71.98       78.09      6.83 o 
   8   0   1       23.10       24.98      4.19 o 
   9   0   1        0.03       -4.16      2.77 o 
  10   0   1       13.03       25.37      8.98 o 
 -10   1   1       11.57       12.74      5.38 o 
  -9   1   1       33.55       31.05      6.19 o 
  -8   1   1       40.96       43.71      6.11 o 
  -7   1   1       11.11       17.20      3.13 o 
  -6   1   1      568.86      596.40     13.59 o 
  -5   1   1     2761.88     2892.63     47.77 o 
  -4   1   1       87.02      117.23      4.24 o 
  -3   1   1       12.88       10.51      1.47 o 
  -2   1   1        7.57        8.73      1.09 o 
  -1   1   1     2014.43     1908.10     36.10 o 
   0   1   1     1710.09     1632.65     41.32 o 
   1   1   1     5237.92     4956.88     76.05 o 
   2   1   1      736.78      723.19     13.35 o 
   3   1   1       20.18       21.62      2.34 o 
   4   1   1      384.25      379.19      9.57 o 
   5   1   1      117.29      100.89      5.77 o 
   6   1   1      448.35      451.98     12.30 o 
   7   1   1      246.14      239.00     10.61 o 
   8   1   1        0.49        0.02      2.75 o 
   9   1   1       12.78       14.64      4.17 o 
 -10   2   1       14.57        9.50      9.64 o 
  -9   2   1       22.07       14.10      5.01 o 
  -8   2   1        4.43        0.89      3.69 o 
  -7   2   1       47.28       47.69      4.23 o 
  -6   2   1      639.50      662.65     14.58 o 
  -5   2   1        1.57        0.21      1.59 o 
  -4   2   1     3091.94     3272.88     52.56 o 
  -3   2   1       55.69       59.83      2.80 o 
  -2   2   1     3700.96     3716.20     57.72 o 
  -1   2   1     1204.00     1123.68     18.37 o 
   0   2   1      787.76      754.67     15.85 o 
   1   2   1      872.51      795.79     14.21 o 
   2   2   1      228.81      248.77      6.43 o 
   3   2   1        1.06        5.98      1.79 o 
   4   2   1       16.80       10.00      2.38 o 
   5   2   1       63.46       57.24      5.34 o 
   6   2   1      388.80      390.76     12.88 o 
   7   2   1      347.72      344.04     15.90 o 
   8   2   1       25.91       24.45      4.50 o 
   9   2   1       15.14       16.45      4.42 o 
 -10   3   1       22.10       25.27      6.05 o 
  -9   3   1        9.14        6.30      4.32 o 
  -8   3   1       40.58       43.00      7.28 o 
  -7   3   1        3.76        3.43      2.25 o 
  -6   3   1       17.04       16.92      2.61 o 
  -5   3   1      684.30      693.17     14.38 o 
  -4   3   1     1170.01     1284.48     27.76 o 
  -3   3   1      266.12      264.67      6.47 o 
  -2   3   1        3.99        3.39      1.14 o 
  -1   3   1     2862.85     2831.94     44.55 o 
   0   3   1        2.50        5.03      1.18 o 
   1   3   1      371.86      389.10     12.14 o 
   2   3   1     1227.54     1186.56     21.39 o 
   3   3   1       35.89       49.53      4.40 o 
   4   3   1      175.33      157.14      6.64 o 
   5   3   1      251.82      234.59     10.45 o 
   6   3   1      424.97      444.43     12.93 o 
   7   3   1       41.64       31.51      4.67 o 
   8   3   1       46.43       54.52      6.18 o 
   9   3   1        4.60        1.45      4.97 o 
 -10   4   1        8.94       21.66      5.74 o 
  -9   4   1       19.07       36.56      6.59 o 
  -8   4   1       24.85       15.30      4.47 o 
  -7   4   1        1.52       -1.36      2.64 o 
  -6   4   1      148.56      146.09      5.85 o 
  -5   4   1        1.39        0.54      1.53 o 
  -4   4   1      768.07      826.51     16.04 o 
  -3   4   1      350.62      368.41      8.41 o 
  -2   4   1     3776.40     3872.45     60.85 o 
  -1   4   1      569.35      570.13     10.81 o 
   0   4   1      423.93      409.15      8.68 o 
   1   4   1      110.12      109.26      4.71 o 
   2   4   1       80.74       94.08      4.94 o 
   3   4   1      135.60      138.85      7.76 o 
   4   4   1      190.16      185.26      9.72 o 
   5   4   1      182.77      187.13     10.27 o 
   6   4   1        5.29        3.96      3.95 o 
   7   4   1       36.29       36.58      6.37 o 
   8   4   1       60.32       78.26      9.34 o 
 -10   5   1        1.92        0.66      4.17 o 
  -9   5   1        2.28        1.63      3.84 o 
  -8   5   1        1.94       -1.22      4.84 o 
  -7   5   1       10.20       10.29      3.66 o 
  -6   5   1       21.99       25.03      3.22 o 
  -5   5   1       56.10       56.40      4.00 o 
  -4   5   1       13.86       14.10      2.18 o 
  -3   5   1      303.00      300.63      7.49 o 
  -2   5   1      188.03      188.64      5.01 o 
  -1   5   1     1976.68     1963.26     32.50 o 
   0   5   1       13.88       11.10      1.79 o 
   1   5   1      396.08      370.01     13.05 o 
   2   5   1      171.96      178.19      6.43 o 
   3   5   1      263.15      257.15      8.39 o 
   4   5   1      176.25      179.85      7.58 o 
   5   5   1       21.80       21.36      4.39 o 
   6   5   1        7.11        9.36      3.21 o 
   7   5   1       12.98       20.44      5.14 o 
   8   5   1        0.02        1.19      3.10 o 
 -10   6   1        2.04       -0.47      3.80 o 
  -9   6   1       25.19       16.21      6.15 o 
  -8   6   1        2.00        7.24      3.96 o 
  -7   6   1      141.83      165.85     12.79 o 
  -6   6   1      161.85      169.94      7.09 o 
  -5   6   1       20.19       18.34      2.72 o 
  -4   6   1       12.81       12.08      2.05 o 
  -3   6   1        2.91        6.20      3.63 o 
  -2   6   1       29.04       27.38      3.78 o 
  -1   6   1       16.07       11.32      3.98 o 
   0   6   1       33.11       32.13      2.67 o 
   1   6   1       47.84       50.63      3.78 o 
   2   6   1      260.89      270.79      9.95 o 
   3   6   1        3.21        2.22      2.44 o 
   4   6   1      496.60      520.89     14.12 o 
   5   6   1       51.57       47.90      5.31 o 
   6   6   1       10.65        8.49      3.64 o 
   7   6   1        6.59       12.70      4.05 o 
  -9   7   1        0.81        4.79      6.07 o 
  -8   7   1      197.69      206.36     20.29 o 
  -7   7   1       13.93       22.51      7.72 o 
  -6   7   1      337.52      339.33     13.10 o 
  -5   7   1       35.22       47.04      5.63 o 
  -4   7   1      257.47      235.31     10.09 o 
  -3   7   1       54.37       35.05      6.11 o 
  -2   7   1      397.10      416.27     22.72 o 
  -1   7   1        0.14       -0.83      2.15 o 
   0   7   1       40.59       44.87      7.89 o 
   1   7   1        5.13        1.37      2.04 o 
   2   7   1       82.26       79.85      7.38 o 
   3   7   1      343.57      364.60     13.09 o 
   4   7   1       61.28       75.43      6.73 o 
   5   7   1       19.29       15.36      3.92 o 
   6   7   1        4.72        6.34      3.62 o 
  -9   8   1        1.64       -3.44      5.70 o 
  -8   8   1        6.81        3.01      6.66 o 
  -7   8   1       67.10       68.46     12.20 o 
  -6   8   1      114.05      128.60     13.15 o 
  -5   8   1      114.77      130.70      9.31 o 
  -4   8   1        8.56       11.44      3.64 o 
  -3   8   1       53.56       66.46      8.78 o 
  -2   8   1        3.18        3.58      2.99 o 
  -1   8   1        0.31        3.18      2.76 o 
   0   8   1       14.97       16.83      3.94 o 
   1   8   1        0.08        0.48      2.75 o 
   2   8   1      244.61      243.39     18.92 o 
   3   8   1        0.10        2.39      3.32 o 
   4   8   1      101.50      109.34     10.26 o 
   5   8   1       28.78       25.27      5.70 o 
   6   8   1        2.65       -0.94      4.03 o 
  -8   9   1       14.87       19.65      8.05 o 
  -7   9   1       11.25        5.06      6.67 o 
  -6   9   1       10.76       11.08      5.07 o 
  -5   9   1        2.75       -0.03      3.20 o 
  -4   9   1       98.43      109.23     12.18 o 
  -3   9   1        1.84       -2.09      2.67 o 
  -2   9   1      119.27      117.24     15.96 o 
  -1   9   1       42.25       43.63      6.10 o 
   0   9   1       31.83       31.91      5.37 o 
   1   9   1        0.04       -2.65      4.52 o 
   2   9   1       46.11       63.81     10.92 o 
   3   9   1      122.84      119.99     14.08 o 
   4   9   1       16.23       15.10      4.99 o 
   5   9   1        0.16        3.46      4.22 o 
  -7  10   1        1.52        2.63      6.06 o 
  -6  10   1        5.30        4.07      6.07 o 
  -5  10   1        2.61        0.12      3.56 o 
  -4  10   1        0.01       -0.14      3.31 o 
  -3  10   1       58.42       62.07     20.67 o 
  -2  10   1        6.47        5.84      3.84 o 
  -1  10   1       61.03       49.79      7.66 o 
   0  10   1       23.25       29.77      8.48 o 
   1  10   1      134.36      135.65     10.86 o 
   2  10   1       94.35      100.05      9.91 o 
   3  10   1       50.21       65.17      8.50 o 
  -6  11   1       18.99       23.94     10.12 o 
  -5  11   1       30.05       36.61      6.53 o 
  -4  11   1       15.82       12.73      5.03 o 
  -3  11   1       16.73       20.21      7.20 o 
  -2  11   1       59.58       52.74      7.38 o 
  -1  11   1        0.18        0.72      3.64 o 
   0  11   1        9.34        0.32      3.93 o 
   1  11   1       21.57       20.46      5.77 o 
   2  11   1        0.77        2.56      4.33 o 
   0 -12   2        6.98       13.81      6.06 o 
   1 -12   2        2.34        0.53      3.77 o 
   2 -12   2        1.10        0.05      3.82 o 
   3 -12   2        2.62       -5.49      4.77 o 
   4 -12   2        9.38       15.14      5.20 o 
  -3 -11   2       28.22       21.10      5.74 o 
  -2 -11   2       14.97       19.32      5.47 o 
  -1 -11   2        0.61        3.08      4.94 o 
   0 -11   2       18.32       14.13      4.88 o 
   1 -11   2        1.95        2.10      3.52 o 
   2 -11   2        8.79       13.45      4.48 o 
   3 -11   2       30.55       33.12      8.26 o 
   4 -11   2        1.17       -4.89      3.26 o 
   5 -11   2       43.60       44.45      6.96 o 
   6 -11   2        7.04        5.31      4.62 o 
  -4 -10   2        0.67       -3.87      3.12 o 
  -3 -10   2        7.50       16.14      5.52 o 
  -2 -10   2        2.35       -1.21      3.19 o 
  -1 -10   2        6.71        6.98      3.76 o 
   0 -10   2        1.33        1.70      3.31 o 
   1 -10   2        5.72        7.25      3.73 o 
   2 -10   2        6.80        6.54      3.84 o 
   3 -10   2       67.41       67.52     10.52 o 
   4 -10   2        0.09       -3.24      3.62 o 
   5 -10   2       27.90       17.21      5.12 o 
   6 -10   2       30.10       18.23      5.77 o 
   7 -10   2       12.17       12.87      7.98 o 
  -5  -9   2        0.43        4.51      4.45 o 
  -4  -9   2        2.12       -1.61      3.15 o 
  -3  -9   2        1.22       -1.49      3.13 o 
  -2  -9   2       98.44      101.06     17.52 o 
  -1  -9   2       14.78       15.69      4.12 o 
   0  -9   2       90.36       96.80      8.18 o 
   1  -9   2       12.74       12.33      3.93 o 
   2  -9   2       11.55        9.31      3.79 o 
   3  -9   2        0.07        2.54      4.36 o 
   4  -9   2       36.90       20.13      6.70 o 
   5  -9   2       46.23       54.09      6.74 o 
   6  -9   2        9.66        9.17      4.25 o 
   7  -9   2        0.28        0.50      3.66 o 
   8  -9   2        3.89        4.06      6.62 o 
  -6  -8   2        3.35        5.35      3.98 o 
  -5  -8   2       12.04       14.64      4.54 o 
  -4  -8   2        0.03        2.70      3.33 o 
  -3  -8   2       14.34       23.92      4.77 o 
  -2  -8   2       25.99       33.15      5.53 o 
  -1  -8   2      158.16      159.72      8.64 o 
   0  -8   2      171.35      172.01     14.48 o 
   1  -8   2        0.03       -1.86      2.06 o 
   2  -8   2      104.04       97.39      7.54 o 
   3  -8   2      132.07      122.36     13.11 o 
   4  -8   2       91.21       80.63      7.32 o 
   5  -8   2      105.45      100.17     13.55 o 
   6  -8   2       26.56       34.43      8.77 o 
   7  -8   2        9.51       16.09      4.58 o 
   8  -8   2        0.04       -2.19      5.51 o 
   9  -8   2       27.27       36.38     10.19 o 
  -7  -7   2       18.77       14.18      3.90 o 
  -6  -7   2        1.45        0.31      2.54 o 
  -5  -7   2       29.56       39.31      4.74 o 
  -4  -7   2        4.59        5.74      2.64 o 
  -3  -7   2      254.15      244.49     10.86 o 
  -2  -7   2       37.36       36.63      3.56 o 
  -1  -7   2        7.55        5.39      1.58 o 
   0  -7   2       75.99       78.74      8.27 o 
   1  -7   2       98.63      109.68      7.40 o 
   2  -7   2       96.99       82.01      6.54 o 
   3  -7   2      442.60      414.75     13.79 o 
   4  -7   2      128.07      125.08      6.11 o 
   5  -7   2      184.99      178.80      7.35 o 
   6  -7   2        2.32        1.62      2.69 o 
   7  -7   2        8.99        8.05      3.22 o 
   8  -7   2       18.06       21.63      7.73 o 
   9  -7   2        0.75        2.95      4.41 o 
  -8  -6   2       19.96       25.59     10.79 o 
  -7  -6   2       18.93       21.25      4.28 o 
  -6  -6   2        6.17        6.11      2.72 o 
  -5  -6   2       60.76       63.68      5.43 o 
  -4  -6   2        0.03       -1.38      1.93 o 
  -3  -6   2        4.51        3.99      2.11 o 
  -2  -6   2        5.74        8.09      2.07 o 
  -1  -6   2      121.16      138.86      7.40 o 
   0  -6   2      158.78      182.03      8.19 o 
   1  -6   2      102.14      104.74      6.23 o 
   2  -6   2       75.72       78.35      3.72 o 
   3  -6   2     1668.48     1629.84     28.58 o 
   4  -6   2      451.43      433.10     15.20 o 
   5  -6   2        0.64       -0.50      2.02 o 
   6  -6   2        3.50        1.70      2.46 o 
   7  -6   2      366.61      351.74     12.15 o 
   8  -6   2       10.43        6.44      2.88 o 
   9  -6   2       13.04       22.03      7.70 o 
  -8  -5   2        1.75       -0.29      2.68 o 
  -7  -5   2       70.50       65.46      6.11 o 
  -6  -5   2       20.34       22.47      3.76 o 
  -5  -5   2      109.84      113.74     13.12 o 
  -4  -5   2      178.19      196.69      8.50 o 
  -3  -5   2      141.99      125.79     10.86 o 
  -2  -5   2      173.10      173.25      8.07 o 
  -1  -5   2        3.13        3.66      1.35 o 
   0  -5   2      518.16      497.61      9.99 o 
   1  -5   2      301.64      344.69     19.25 o 
   2  -5   2      184.20      166.04      5.72 o 
   3  -5   2      687.12      697.10     14.07 o 
   4  -5   2      105.82      107.24      5.03 o 
   5  -5   2      231.62      229.26      7.60 o 
   6  -5   2        0.15       -0.29      1.65 o 
   7  -5   2       97.96       90.03      6.54 o 
   8  -5   2       46.45       32.79      4.59 o 
   9  -5   2      154.40      155.43     18.28 o 
  10  -5   2       18.82       15.77      5.89 o 
  -9  -4   2        4.37        0.58      3.04 o 
  -8  -4   2        3.99        5.23      2.69 o 
  -7  -4   2        0.13        0.48      2.44 o 
  -6  -4   2        0.66       -1.83      2.13 o 
  -5  -4   2        9.89       17.20      4.36 o 
  -4  -4   2      285.47      274.47      9.63 o 
  -3  -4   2       63.69       47.67      3.59 o 
  -2  -4   2       69.53       60.23      4.37 o 
  -1  -4   2        9.30       10.27      1.60 o 
   0  -4   2       63.10       70.93      2.94 o 
   1  -4   2     1203.01     1217.45     20.62 o 
   2  -4   2      398.54      416.52      8.84 o 
   3  -4   2      497.99      560.00     11.72 o 
   4  -4   2      407.35      390.02      9.67 o 
   5  -4   2       49.08       55.43      4.25 o 
   6  -4   2      150.23      143.23      6.45 o 
   7  -4   2        5.25        3.99      2.50 o 
   8  -4   2       44.73       45.59      4.97 o 
   9  -4   2        0.01        3.72      4.32 o 
  10  -4   2       21.97        9.51      6.03 o 
  -9  -3   2       11.34        8.22      4.72 o 
  -8  -3   2      136.78      124.94     14.61 o 
  -7  -3   2        1.25        4.14      2.39 o 
  -6  -3   2       31.74       29.34      5.20 o 
  -5  -3   2      153.93      165.44      6.53 o 
  -4  -3   2       16.93       34.34      3.27 o 
  -3  -3   2     3485.80     3625.37     58.29 o 
  -2  -3   2     4820.86     4995.92     78.02 o 
  -1  -3   2       38.98       40.56      2.42 o 
   0  -3   2      844.11      830.36     14.33 o 
   1  -3   2     1042.30     1008.39     17.12 o 
   2  -3   2       73.87       81.43      3.87 o 
   3  -3   2       13.36       12.62      2.24 o 
   4  -3   2     1511.83     1581.84     27.82 o 
   5  -3   2       42.61       52.82      4.06 o 
   6  -3   2      169.96      172.78      6.85 o 
   7  -3   2       53.40       53.27      4.88 o 
   8  -3   2        0.86        0.53      2.68 o 
   9  -3   2      153.54      178.98     13.06 o 
  10  -3   2        0.20       -1.62      4.40 o 
 -10  -2   2        0.97        1.15      4.51 o 
  -9  -2   2        0.05       -4.63      3.09 o 
  -8  -2   2      150.31      144.19     11.38 o 
  -7  -2   2       28.38       29.88      5.46 o 
  -6  -2   2      125.82      136.63      9.36 o 
  -5  -2   2      190.13      194.71      8.93 o 
  -4  -2   2       53.04       70.71      4.22 o 
  -3  -2   2     2443.99     2247.55     46.18 o 
  -2  -2   2     1962.09     1940.93     31.61 o 
  -1  -2   2    18645.68    16607.74    257.07 o 
   0  -2   2      244.93      254.79      6.17 o 
   1  -2   2     3701.72     3526.29     54.52 o 
   2  -2   2      270.09      233.49     16.86 o 
   3  -2   2      206.02      192.21     15.09 o 
   4  -2   2       25.19       22.67      2.63 o 
   5  -2   2        2.38        3.44      2.26 o 
   6  -2   2       22.72       20.60      3.21 o 
   7  -2   2       67.39       68.04      5.43 o 
   8  -2   2        7.00        7.43      3.24 o 
   9  -2   2        1.35        2.73      3.23 o 
  10  -2   2       21.48       34.60      7.06 o 
 -10  -1   2        0.08       -2.22      3.86 o 
  -9  -1   2       44.75       45.44      7.11 o 
  -8  -1   2        0.02        0.38      2.55 o 
  -7  -1   2        9.64       10.75      2.82 o 
  -6  -1   2      330.91      341.00      9.75 o 
  -5  -1   2      104.51      134.87      5.50 o 
  -4  -1   2     2307.56     2454.45     40.61 o 
  -3  -1   2      623.38      694.25     16.80 o 
  -2  -1   2      451.23      418.36      8.18 o 
  -1  -1   2       15.08       13.87      2.36 o 
   0  -1   2        2.25        3.96      0.76 o 
   1  -1   2      836.31      803.62     13.49 o 
   2  -1   2      452.12      449.43     11.09 o 
   3  -1   2      190.77      202.24      6.47 o 
   4  -1   2     1185.07     1026.90     19.35 o 
   5  -1   2      574.73      531.00     12.51 o 
   6  -1   2      655.06      643.68     15.11 o 
   7  -1   2      295.88      303.06     10.23 o 
   8  -1   2        0.36        0.02      2.73 o 
   9  -1   2        0.68       -1.86      3.68 o 
  10  -1   2        3.35        0.07      4.59 o 
 -10   0   2        0.42       -0.94      4.04 o 
  -9   0   2        3.16        0.71      4.03 o 
  -8   0   2       13.57       13.99      4.63 o 
  -7   0   2        4.24        3.47      2.26 o 
  -6   0   2      786.92      800.57     16.84 o 
  -5   0   2       62.14       69.52      4.15 o 
  -4   0   2       43.00       35.77      2.68 o 
  -3   0   2        2.92        5.10      1.15 o 
  -2   0   2      444.28      458.22      8.38 o 
  -1   0   2     1237.60     1205.92     19.12 o 
   0   0   2     2998.76     2927.10     44.88 o 
   1   0   2     1730.67     1586.00     49.14 o 
   2   0   2     1193.19     1119.47     56.70 o 
   3   0   2      602.18      643.79     12.90 o 
   4   0   2      312.81      287.10      8.03 o 
   5   0   2      132.38      129.30      5.87 o 
   6   0   2       39.30       44.78      4.45 o 
   7   0   2     1073.04     1050.46     22.90 o 
   8   0   2      119.24      116.87     13.00 o 
   9   0   2       14.70       20.48      4.49 o 
 -10   1   2        0.09        0.93      3.79 o 
  -9   1   2        2.40       -0.85      6.30 o 
  -8   1   2       26.06       26.61      9.33 o 
  -7   1   2       61.74       63.50      4.67 o 
  -6   1   2        0.10        0.92      1.62 o 
  -5   1   2      180.14      210.29      6.22 o 
  -4   1   2      237.73      275.48      6.64 o 
  -3   1   2       35.50       29.00      1.75 o 
  -2   1   2       25.35       22.16      1.52 o 
  -1   1   2     1087.13     1094.73     21.52 o 
   0   1   2     9067.08     8335.49    155.83 o 
   1   1   2     1772.24     1650.71     26.87 o 
   2   1   2     3708.94     3477.95     55.11 o 
   3   1   2     1907.89     1940.58     32.92 o 
   4   1   2       25.13       28.40      3.61 o 
   5   1   2       87.01       96.47      5.81 o 
   6   1   2      927.66      929.13     20.28 o 
   7   1   2     1638.38     1652.58     32.53 o 
   8   1   2       40.91       41.91      5.39 o 
   9   1   2       42.98       44.51      6.19 o 
 -10   2   2        0.55       -4.32      4.24 o 
  -9   2   2        5.96       10.49      4.51 o 
  -8   2   2       77.59       74.36      8.07 o 
  -7   2   2       75.33       75.91      7.50 o 
  -6   2   2      134.15      133.39      5.40 o 
  -5   2   2       51.68       45.52      3.13 o 
  -4   2   2       23.15       26.40      2.20 o 
  -3   2   2     2154.80     2040.47    105.70 o 
  -2   2   2     2665.01     2753.89     43.30 o 
  -1   2   2     2278.59     2370.55     37.44 o 
   0   2   2      785.16      697.83     15.59 o 
   1   2   2        3.67        2.67      1.22 o 
   2   2   2      584.08      544.93     11.41 o 
   3   2   2       34.69       34.75      3.08 o 
   4   2   2       61.66       58.46      4.84 o 
   5   2   2       29.52       26.86      4.74 o 
   6   2   2       27.23       20.01      3.80 o 
   7   2   2       20.29       21.61      5.04 o 
   8   2   2      202.18      203.88     10.26 o 
   9   2   2        8.04        6.97      3.74 o 
 -10   3   2        1.85       -1.95      3.63 o 
  -9   3   2       19.38       16.11      6.44 o 
  -8   3   2       19.18       35.48      8.77 o 
  -7   3   2        1.42        5.60      2.15 o 
  -6   3   2        0.29       -0.64      2.62 o 
  -5   3   2        9.47       14.35      2.05 o 
  -4   3   2       66.60       51.64      3.72 o 
  -3   3   2      420.57      412.57      8.78 o 
  -2   3   2     2826.97     2873.28     45.67 o 
  -1   3   2       65.42       69.34      5.44 o 
   0   3   2     1091.00     1028.45     18.05 o 
   1   3   2     1262.07     1262.68     22.17 o 
   2   3   2      318.98      293.53      7.84 o 
   3   3   2     1712.51     1732.80     30.79 o 
   4   3   2       95.36      103.42      6.08 o 
   5   3   2      200.63      199.46      7.98 o 
   6   3   2       97.41      106.67      9.62 o 
   7   3   2       58.57       63.48      6.23 o 
   8   3   2        4.32        3.70      3.44 o 
   9   3   2        0.04       -2.28      3.30 o 
 -10   4   2        1.82        5.98      4.27 o 
  -9   4   2       63.97       55.09      7.31 o 
  -8   4   2       20.99       13.88      4.48 o 
  -7   4   2       48.92       42.68      5.79 o 
  -6   4   2        1.75        1.15      1.65 o 
  -5   4   2      109.03      105.82      4.67 o 
  -4   4   2       95.88      109.00      4.45 o 
  -3   4   2        2.36        2.02      1.29 o 
  -2   4   2      759.15      827.42     15.21 o 
  -1   4   2       19.79       20.81      1.90 o 
   0   4   2      121.08      132.45      7.26 o 
   1   4   2     1303.95     1292.91     23.24 o 
   2   4   2      158.22      160.95     24.48 o 
   3   4   2      309.66      305.68     11.37 o 
   4   4   2      308.72      318.62     10.06 o 
   5   4   2      338.69      334.91     11.05 o 
   6   4   2       50.32       59.78      6.70 o 
   7   4   2        2.32       -3.93      2.62 o 
   8   4   2       21.96       25.21      6.58 o 
 -10   5   2        0.50       -0.62      4.01 o 
  -9   5   2        7.09       14.66      4.88 o 
  -8   5   2      291.01      251.38     12.28 o 
  -7   5   2      607.92      468.50     71.64 o 
  -6   5   2      182.16      175.06      6.76 o 
  -5   5   2      251.61      248.13      7.38 o 
  -4   5   2      366.93      379.13      9.24 o 
  -3   5   2      172.27      208.02      6.00 o 
  -2   5   2      496.76      548.74     14.97 o 
  -1   5   2     1715.41     1870.25     31.54 o 
   0   5   2       29.26       40.29      2.99 o 
   1   5   2       92.54       90.98      4.86 o 
   2   5   2      164.66      174.48      8.01 o 
   3   5   2        4.75        3.79      2.19 o 
   4   5   2      492.05      481.71     13.35 o 
   5   5   2        0.72       -2.33      5.23 o 
   6   5   2        1.72        1.55      2.79 o 
   7   5   2       13.83       12.12      5.68 o 
   8   5   2        2.86       -1.55      3.08 o 
 -10   6   2        9.12       10.57      4.82 o 
  -9   6   2        0.95        3.59      6.51 o 
  -8   6   2       57.57       64.99      7.98 o 
  -7   6   2        0.38       -2.45      2.72 o 
  -6   6   2      795.09      816.83     17.65 o 
  -5   6   2       31.33       28.15      3.06 o 
  -4   6   2       25.05       30.49      2.91 o 
  -3   6   2      207.25      189.38      7.31 o 
  -2   6   2      209.82      218.41      7.38 o 
  -1   6   2        0.33       -1.15      1.21 o 
   0   6   2      105.01       89.53      4.52 o 
   1   6   2       79.22       87.84      6.87 o 
   2   6   2       10.55       14.67      2.93 o 
   3   6   2      110.28      121.22      8.07 o 
   4   6   2       65.85       66.79      5.91 o 
   5   6   2      113.41      110.01      7.70 o 
   6   6   2        1.03       -2.81      5.31 o 
   7   6   2        0.96       -1.45      3.28 o 
  -9   7   2        3.69        7.32      6.56 o 
  -8   7   2        3.59       -1.47      5.58 o 
  -7   7   2       92.46      115.54     14.66 o 
  -6   7   2       15.80       22.66      6.18 o 
  -5   7   2      605.64      607.04     22.83 o 
  -4   7   2        1.78       -0.79      2.41 o 
  -3   7   2       46.69       40.81      6.29 o 
  -2   7   2       14.38       12.61      3.36 o 
  -1   7   2      122.57      128.21      8.44 o 
   0   7   2       47.52       38.98      5.03 o 
   1   7   2        8.84        9.19      3.53 o 
   2   7   2       43.76       50.37      6.43 o 
   3   7   2       35.35       34.55      4.49 o 
   4   7   2       71.67       80.23      6.57 o 
   5   7   2        2.57       -4.25      3.59 o 
   6   7   2       11.45       21.28      4.76 o 
  -9   8   2        0.32       -7.56      5.04 o 
  -8   8   2       22.57       34.63     10.36 o 
  -7   8   2       85.05       98.16     14.10 o 
  -6   8   2        0.01       -5.70      4.31 o 
  -5   8   2       16.51       17.37      4.27 o 
  -4   8   2       54.52       53.57      6.13 o 
  -3   8   2       36.37       30.15      6.70 o 
  -2   8   2      414.28      425.19     15.00 o 
  -1   8   2       41.11       35.47      5.61 o 
   0   8   2       58.18       62.63      6.74 o 
   1   8   2       76.76       89.64     15.43 o 
   2   8   2      279.16      290.29     13.09 o 
   3   8   2       60.43       62.07      7.56 o 
   4   8   2        4.20        3.33      3.68 o 
   5   8   2       17.84       14.05      7.54 o 
  -7   9   2       20.40       55.87     12.29 o 
  -6   9   2       44.36       82.98     13.63 o 
  -5   9   2       12.17        9.14      3.88 o 
  -4   9   2       11.17        8.92      3.97 o 
  -3   9   2       42.25       37.26      5.62 o 
  -2   9   2        9.15        3.56      3.45 o 
  -1   9   2       86.68       76.34      7.64 o 
   0   9   2        0.00       -3.45      2.91 o 
   1   9   2       88.52       85.87      8.42 o 
   2   9   2      109.43       99.95      9.51 o 
   3   9   2       55.93       65.65      7.95 o 
   4   9   2        3.24        0.25      3.55 o 
  -7  10   2       14.24       20.50      8.55 o 
  -6  10   2        1.58        5.83      6.36 o 
  -5  10   2       15.91       25.81      5.55 o 
  -4  10   2       15.87       12.94      4.43 o 
  -3  10   2        0.18       -3.91      2.95 o 
  -2  10   2      137.41      131.10     15.66 o 
  -1  10   2        2.89        4.07      3.67 o 
   0  10   2       38.62       43.74      6.61 o 
   1  10   2        1.30        6.80      4.07 o 
   2  10   2       33.81       33.83      6.31 o 
   3  10   2       12.38        7.44      4.39 o 
  -5  11   2        1.30        5.39      6.52 o 
  -4  11   2       46.93       55.41      7.65 o 
  -3  11   2        1.92        3.52      5.06 o 
  -2  11   2       36.58       42.05      6.77 o 
  -1  11   2       15.19       17.91      5.36 o 
   0  11   2        2.56        0.87      3.87 o 
   1  11   2       44.65       51.81      9.41 o 
  -1 -12   3        9.37       13.38      5.05 o 
   0 -12   3        0.77        0.20      3.68 o 
   1 -12   3       33.10       23.95      5.71 o 
   2 -12   3        2.54        2.18      4.10 o 
   4 -12   3        5.44        9.03      4.83 o 
  -3 -11   3        7.67        4.66      4.29 o 
  -2 -11   3       84.39       82.19     14.63 o 
  -1 -11   3        3.46        2.15      3.81 o 
   0 -11   3       42.08       40.00      6.42 o 
   1 -11   3       47.90       46.41      6.81 o 
   2 -11   3        0.27       -4.39      2.93 o 
   3 -11   3       59.72       45.83      9.14 o 
   4 -11   3        6.83        8.19      4.44 o 
   5 -11   3        0.11        2.72      4.22 o 
   6 -11   3       12.12       14.17      5.43 o 
  -5 -10   3        8.20       10.12      5.39 o 
  -4 -10   3       13.30       11.55      4.51 o 
  -3 -10   3      102.65      111.22     10.08 o 
  -2 -10   3       15.58       16.95      4.88 o 
  -1 -10   3        0.94        0.05      3.22 o 
   0 -10   3       18.08       29.29      5.41 o 
   1 -10   3        2.32        2.41      3.42 o 
   2 -10   3       41.72       37.50      5.78 o 
   3 -10   3       66.47       60.71      9.74 o 
   4 -10   3      243.69      234.76     16.70 o 
   5 -10   3       31.00       28.68      5.61 o 
   6 -10   3        4.93        0.67      3.82 o 
   7 -10   3       38.51       50.63      7.55 o 
  -6  -9   3        1.64       -4.66      3.11 o 
  -5  -9   3        1.32        1.82      6.45 o 
  -4  -9   3        5.81        6.80      3.95 o 
  -3  -9   3       12.63       11.91      4.22 o 
  -2  -9   3       59.24       46.72      7.20 o 
  -1  -9   3       77.67       84.68      7.92 o 
   0  -9   3       27.26       28.76      4.95 o 
   1  -9   3       96.52      105.20      8.44 o 
   2  -9   3        2.10        0.40      2.92 o 
   3  -9   3      297.68      298.06     12.66 o 
   4  -9   3      128.76      139.80     19.84 o 
   5  -9   3       47.35       56.09      6.94 o 
   6  -9   3       33.39       25.36      8.20 o 
   7  -9   3        7.54       12.49      4.95 o 
   8  -9   3        0.00        2.85      6.09 o 
  -7  -8   3        0.39       -0.22      6.37 o 
  -6  -8   3        0.00       -0.48      3.38 o 
  -5  -8   3        0.13       -1.74      2.86 o 
  -4  -8   3        6.17        4.20      3.54 o 
  -3  -8   3       29.62       27.10      6.89 o 
  -2  -8   3       54.85       55.74      6.34 o 
  -1  -8   3       52.78       42.98      8.18 o 
   0  -8   3      162.56      174.58      8.78 o 
   1  -8   3        0.05       -2.20      2.05 o 
   2  -8   3      246.38      256.87     10.88 o 
   3  -8   3      103.37       89.64      8.43 o 
   4  -8   3     1536.97     1521.91     36.56 o 
   5  -8   3        0.34        0.38      3.17 o 
   6  -8   3        0.21       -1.73      3.00 o 
   7  -8   3        5.21        6.78      4.01 o 
   8  -8   3       30.59       47.43     10.39 o 
  -7  -7   3        1.33        2.14      2.98 o 
  -6  -7   3       70.29       72.35     12.39 o 
  -5  -7   3       30.57       29.76      4.10 o 
  -4  -7   3      125.06      130.93     10.56 o 
  -3  -7   3       87.45       86.79      5.62 o 
  -2  -7   3      231.79      240.66      7.62 o 
  -1  -7   3       45.13       44.85      5.89 o 
   0  -7   3       17.70       18.30      2.26 o 
   1  -7   3        2.90        4.00      4.85 o 
   2  -7   3        8.57        3.19      2.46 o 
   3  -7   3       10.90        7.85      2.76 o 
   4  -7   3       61.00       63.14      4.47 o 
   5  -7   3       35.81       41.31      4.51 o 
   6  -7   3        1.14        0.12      2.28 o 
   7  -7   3       56.21       57.59      5.72 o 
   8  -7   3       11.54       12.05      4.06 o 
   9  -7   3       18.82       17.26      8.00 o 
  -8  -6   3        3.32        0.96      2.91 o 
  -7  -6   3       10.52       11.82      3.48 o 
  -6  -6   3       11.43       14.94      3.44 o 
  -5  -6   3       44.09       46.28      4.66 o 
  -4  -6   3        2.01        0.51      2.07 o 
  -3  -6   3      259.06      266.11     10.61 o 
  -2  -6   3       33.17       36.04      3.26 o 
  -1  -6   3       23.00       19.54      2.22 o 
   0  -6   3      451.25      452.97      9.72 o 
   1  -6   3        1.52        3.61      1.12 o 
   2  -6   3       72.08       87.35      4.46 o 
   3  -6   3       23.64       29.22      3.10 o 
   4  -6   3       30.64       24.15      3.08 o 
   5  -6   3       88.91       73.48      5.13 o 
   6  -6   3       34.96       27.65      3.85 o 
   7  -6   3      300.47      270.78     12.44 o 
   8  -6   3        4.24        9.62      3.52 o 
   9  -6   3       12.77       11.52      5.27 o 
  -9  -5   3        0.70       -0.01      4.18 o 
  -8  -5   3       11.14       10.72      4.11 o 
  -7  -5   3        9.76       16.19      3.57 o 
  -6  -5   3        1.29        0.78      2.25 o 
  -5  -5   3       51.14       51.21      4.65 o 
  -4  -5   3      120.01      132.39     10.36 o 
  -3  -5   3       30.61       36.16      3.41 o 
  -2  -5   3     1578.82     1576.87     27.78 o 
  -1  -5   3      310.28      317.56      7.71 o 
   0  -5   3      528.40      549.66     13.26 o 
   1  -5   3       35.07       35.01      3.28 o 
   2  -5   3        0.75        0.78      1.38 o 
   3  -5   3       76.60       78.57      5.09 o 
   4  -5   3       70.47       61.65      5.46 o 
   5  -5   3       15.13       19.73      2.99 o 
   6  -5   3      147.03      147.30      6.95 o 
   7  -5   3        3.27        4.02      2.78 o 
   8  -5   3      127.75      113.94      8.08 o 
   9  -5   3      126.49      147.56     11.77 o 
  -9  -4   3        2.51        0.80      4.27 o 
  -8  -4   3       12.95       15.16      3.64 o 
  -7  -4   3        4.28        1.47      1.94 o 
  -6  -4   3       90.97       89.44      9.55 o 
  -5  -4   3        0.96        0.63      1.84 o 
  -4  -4   3      674.04      730.55     15.68 o 
  -3  -4   3     1238.81     1255.25     23.09 o 
  -2  -4   3      734.02      712.71     14.06 o 
  -1  -4   3        0.28       -0.56      1.01 o 
   0  -4   3      171.18      155.15      4.39 o 
   1  -4   3     1830.76     1834.08     37.27 o 
   2  -4   3      714.11      707.88     13.49 o 
   3  -4   3      378.30      415.13      9.72 o 
   5  -4   3        0.09       -1.04      1.70 o 
   6  -4   3       22.19       21.08      4.10 o 
   7  -4   3      138.72      138.22      7.82 o 
   8  -4   3       63.78       63.35      5.85 o 
   9  -4   3        5.55        4.46      3.39 o 
  -9  -3   3       90.37       76.85      9.22 o 
  -8  -3   3       97.93      108.12      8.52 o 
  -7  -3   3       85.34       66.82      5.47 o 
  -6  -3   3       49.86       42.50      4.40 o 
  -5  -3   3        5.71        1.24      1.90 o 
  -4  -3   3        1.01       -0.39      0.88 o 
  -3  -3   3      257.66      329.11      8.23 o 
  -2  -3   3       58.84       58.65      3.31 o 
  -1  -3   3     3717.49     3570.33     55.95 o 
   0  -3   3      397.55      385.38      7.71 o 
   1  -3   3      997.26      997.43     17.10 o 
   2  -3   3      479.98      509.16     16.45 o 
   3  -3   3      321.63      289.43      7.39 o 
   4  -3   3        0.02        0.22      2.17 o 
   5  -3   3       23.65       23.28      4.54 o 
   6  -3   3      140.72      147.53      7.87 o 
   7  -3   3      119.13      128.47      7.45 o 
   8  -3   3       90.56       88.10      7.86 o 
   9  -3   3       26.30       27.26      5.27 o 
  10  -3   3       22.67       31.04      7.56 o 
 -10  -2   3        8.47        6.82      6.69 o 
  -9  -2   3        5.84        3.01      7.77 o 
  -8  -2   3      429.35      462.82     15.17 o 
  -7  -2   3        0.76       -1.10      2.02 o 
  -6  -2   3      131.57      143.67      6.48 o 
  -5  -2   3       16.78       21.72      2.74 o 
  -4  -2   3       94.91       76.02      4.11 o 
  -3  -2   3      310.27      320.64      7.67 o 
  -2  -2   3      167.98      160.93      5.80 o 
  -1  -2   3     9859.65     9661.73    176.19 o 
   0  -2   3      494.83      477.35      8.68 o 
   1  -2   3      129.35      111.21      3.23 o 
   2  -2   3       52.94       48.02      2.74 o 
   3  -2   3       73.31       81.36      3.91 o 
   4  -2   3       50.91       35.51      7.94 o 
   5  -2   3      271.56      283.39      9.81 o 
   6  -2   3       40.47       41.96      4.21 o 
   7  -2   3       74.80       80.16      6.16 o 
   8  -2   3      178.13      175.40      8.99 o 
   9  -2   3        7.18        1.37      3.54 o 
  10  -2   3        1.50       -3.28      6.64 o 
 -10  -1   3        0.55       -1.26      4.15 o 
  -9  -1   3       57.73       65.34      8.23 o 
  -8  -1   3        1.97        7.58      4.42 o 
  -7  -1   3       17.34       13.23      4.07 o 
  -6  -1   3      278.81      287.99     11.59 o 
  -5  -1   3      140.59      143.84      5.34 o 
  -4  -1   3     1944.54     2074.65     37.84 o 
  -3  -1   3        2.95        3.19      1.15 o 
  -2  -1   3     1728.86     1712.20     30.39 o 
  -1  -1   3      161.03      153.75      3.67 o 
   0  -1   3     3920.38     3768.14     71.19 o 
   1  -1   3     2302.45     2373.39     47.35 o 
   2  -1   3      129.20      143.16      4.28 o 
   3  -1   3      300.69      309.05      9.56 o 
   4  -1   3        3.10        5.43      1.87 o 
   5  -1   3      331.44      321.75      9.30 o 
   6  -1   3      191.48      202.96      7.93 o 
   7  -1   3      419.55      432.16     12.88 o 
   8  -1   3      211.69      196.84      9.73 o 
   9  -1   3        0.10       -1.13      3.43 o 
 -10   0   3        2.80        1.15      6.11 o 
  -9   0   3       14.80       15.88      5.06 o 
  -8   0   3       30.05       33.80      8.28 o 
  -7   0   3      446.35      426.72     11.35 o 
  -6   0   3      413.22      397.51     10.11 o 
  -5   0   3     1183.46     1240.79     22.57 o 
  -4   0   3        9.27       11.62      2.59 o 
  -3   0   3      560.88      579.09     10.81 o 
  -2   0   3      960.68      940.86     15.71 o 
  -1   0   3     4286.72     4383.66     67.11 o 
   0   0   3        2.24        4.46      0.90 o 
   1   0   3     1176.19     1121.67     25.69 o 
   2   0   3      368.96      367.76     34.20 o 
   3   0   3      181.02      198.99      8.09 o 
   4   0   3      113.12      101.10      7.86 o 
   5   0   3       21.06       19.37      2.98 o 
   6   0   3       11.39        8.06      2.91 o 
   7   0   3       58.30       52.35      5.40 o 
   8   0   3      214.32      226.24     13.49 o 
   9   0   3       11.10        6.46      3.65 o 
 -10   1   3        0.96       -4.36      3.36 o 
  -9   1   3       44.78       51.22     13.40 o 
  -8   1   3        5.49        7.68      4.31 o 
  -7   1   3       39.59       52.85      4.13 o 
  -6   1   3        4.88        5.80      1.73 o 
  -5   1   3       19.58       20.56      3.61 o 
  -4   1   3      233.63      242.30      5.76 o 
  -3   1   3      222.19      221.45      7.59 o 
  -2   1   3       31.83       36.05      3.17 o 
  -1   1   3     2219.05     2188.35     42.06 o 
   0   1   3      508.60      493.96     11.41 o 
   1   1   3     1172.00     1115.76     25.94 o 
   2   1   3      799.81      799.15     15.16 o 
   3   1   3      131.39      152.62      7.51 o 
   4   1   3       86.18       91.51      6.70 o 
   5   1   3       55.08       54.03      4.65 o 
   6   1   3       11.70       10.53      5.36 o 
   7   1   3        1.00        4.63      3.19 o 
   8   1   3      114.66      115.13      9.02 o 
   9   1   3        4.68        4.61      3.40 o 
 -10   2   3        7.81        9.27      4.75 o 
  -9   2   3       34.11       36.48      6.46 o 
  -8   2   3       17.24       23.83      6.14 o 
  -7   2   3       79.43       64.76      9.18 o 
  -6   2   3        1.64       -0.17      1.38 o 
  -5   2   3      785.74      838.44     27.08 o 
  -4   2   3       73.66       82.51      3.20 o 
  -3   2   3      978.36      974.50     17.03 o 
  -2   2   3       45.77       44.53      5.74 o 
  -1   2   3      603.84      596.79     11.12 o 
   0   2   3       31.56       29.91      4.57 o 
   1   2   3     4498.72     4580.28     72.46 o 
   2   2   3     4754.13     4976.60     78.51 o 
   3   2   3      570.52      524.56     12.31 o 
   4   2   3       12.17       15.88      2.70 o 
   5   2   3      559.66      543.74     30.99 o 
   6   2   3       86.27       78.30      6.30 o 
   7   2   3        7.72        8.29      3.58 o 
   8   2   3        8.04        9.87      3.97 o 
   9   2   3        2.24        4.21      3.87 o 
 -10   3   3        0.00        1.91      4.04 o 
  -9   3   3        9.31        5.39      4.68 o 
  -8   3   3        0.21       -0.16      3.19 o 
  -7   3   3      288.16      281.14     12.13 o 
  -6   3   3      143.61      151.57      5.52 o 
  -5   3   3        1.65        1.38      1.31 o 
  -4   3   3      562.15      527.14     13.10 o 
  -3   3   3      951.68     1069.04     18.97 o 
  -2   3   3        0.92        9.70      5.40 o 
  -1   3   3      250.76      240.04      5.97 o 
   0   3   3        1.99        4.80      1.80 o 
   1   3   3       23.88       30.51      2.68 o 
   2   3   3     1143.58     1138.26     21.34 o 
   3   3   3     1145.34     1245.26     23.74 o 
   4   3   3      104.56      105.06      6.29 o 
   5   3   3      175.18      163.56      7.51 o 
   6   3   3       21.96       23.00      4.28 o 
   7   3   3       15.95       16.77      4.10 o 
   8   3   3        5.83        7.98      3.84 o 
 -10   4   3        5.38        9.03      4.64 o 
  -9   4   3       12.40       15.06      4.96 o 
  -8   4   3      154.10      148.26     28.98 o 
  -7   4   3        0.16       -1.29      2.72 o 
  -6   4   3       16.95       15.68      2.26 o 
  -5   4   3      137.47      149.45      7.92 o 
  -4   4   3      105.88       97.32      4.10 o 
  -3   4   3      425.82      411.13      9.17 o 
  -2   4   3       92.19       70.64      3.33 o 
  -1   4   3      306.93      336.57      7.92 o 
   0   4   3        5.52        2.18      1.29 o 
   1   4   3      669.16      664.66     16.99 o 
   2   4   3      476.52      432.11     15.28 o 
   3   4   3       42.26       38.30      3.88 o 
   4   4   3       17.52       11.85      2.98 o 
   5   4   3      439.09      455.93     13.41 o 
   6   4   3        2.12       -1.43      2.65 o 
   7   4   3        0.07       -2.63      2.83 o 
   8   4   3       11.88       12.76      4.51 o 
 -10   5   3        1.32       -1.76      3.68 o 
  -9   5   3       75.32       71.56      9.82 o 
  -8   5   3      124.30      147.29     10.77 o 
  -7   5   3       33.38       28.26      5.05 o 
  -6   5   3       69.62       78.30      4.84 o 
  -5   5   3       15.50       17.41      2.52 o 
  -4   5   3        6.88        4.50      1.69 o 
  -3   5   3      230.70      231.60      6.73 o 
  -2   5   3       43.42       60.66      3.35 o 
  -1   5   3      351.24      404.47     12.44 o 
   0   5   3       19.16       18.18      2.43 o 
   1   5   3       63.34       57.97      4.18 o 
   2   5   3      180.79      189.99      7.18 o 
   3   5   3       38.57       39.76      5.29 o 
   4   5   3      243.49      255.46     11.70 o 
   5   5   3      105.80       89.23      8.54 o 
   6   5   3       72.06       76.79     25.15 o 
   7   5   3       26.11       23.98      6.07 o 
 -10   6   3        1.00        5.51      4.25 o 
  -9   6   3        7.09        6.84      3.56 o 
  -8   6   3       17.66       13.92      4.28 o 
  -7   6   3       53.49       56.05      6.40 o 
  -6   6   3      841.22      840.64     23.28 o 
  -5   6   3       35.28       36.69      3.44 o 
  -4   6   3       62.71       61.78      4.01 o 
  -3   6   3       30.36       29.14      3.01 o 
  -2   6   3       91.10       95.22      5.11 o 
  -1   6   3       12.04       13.50      2.07 o 
   0   6   3       50.47       44.68      3.68 o 
   1   6   3      404.51      404.78     16.81 o 
   2   6   3      234.13      236.14      8.32 o 
   3   6   3       13.64       12.29      3.25 o 
   4   6   3        0.86       -1.45      3.55 o 
   5   6   3        0.02       -2.80      2.73 o 
   6   6   3      112.86      126.46      9.13 o 
   7   6   3        9.86       10.46      4.13 o 
  -9   7   3        2.20        0.39      6.20 o 
  -8   7   3        4.88        4.02      5.65 o 
  -7   7   3        7.44        2.19      5.63 o 
  -6   7   3        0.90        3.81      5.49 o 
  -5   7   3      314.45      311.61     12.06 o 
  -4   7   3       21.08       15.26      3.54 o 
  -3   7   3       10.47        7.99      3.74 o 
  -2   7   3       72.81       69.19      7.50 o 
  -1   7   3      269.48      264.59     12.00 o 
   0   7   3      239.16      242.69     10.90 o 
   1   7   3      222.00      208.57     10.35 o 
   2   7   3       36.47       30.72      4.29 o 
   3   7   3        1.96        0.13      2.62 o 
   4   7   3        1.36       -2.68      2.68 o 
   5   7   3       45.50       52.42      6.19 o 
   6   7   3        0.05        0.97      3.28 o 
  -9   8   3        9.11       12.14      8.18 o 
  -8   8   3        9.68       13.34      7.59 o 
  -7   8   3        1.33        0.47      5.04 o 
  -6   8   3        5.60        1.26      5.55 o 
  -5   8   3       18.25       17.40      9.28 o 
  -4   8   3       31.95       19.28      4.27 o 
  -3   8   3       15.83       18.32      6.45 o 
  -2   8   3      118.06      122.30      8.92 o 
  -1   8   3      191.19      202.05     12.04 o 
   0   8   3      133.54      124.00      9.39 o 
   1   8   3      199.59      223.68     11.27 o 
   2   8   3      124.58      100.42     18.64 o 
   3   8   3       17.80       16.56      5.07 o 
   4   8   3       37.21       37.33      6.63 o 
   5   8   3        1.00        3.30      3.98 o 
  -8   9   3       17.91       11.33      8.14 o 
  -7   9   3       14.24       21.57      8.68 o 
  -6   9   3       46.37       52.80     11.67 o 
  -5   9   3        3.66       -1.01      4.09 o 
  -4   9   3       95.04       97.43      8.74 o 
  -3   9   3        1.78        4.08      3.47 o 
  -2   9   3       23.26       21.99      4.70 o 
  -1   9   3        0.66       -0.77      2.83 o 
   0   9   3       76.66       87.36      9.52 o 
   1   9   3        3.04        5.26      3.80 o 
   2   9   3        9.36        8.29      4.39 o 
   3   9   3        8.00       13.27      4.83 o 
   4   9   3        0.98        3.34      4.05 o 
  -7  10   3        2.62        0.89      6.13 o 
  -6  10   3        4.15        3.34      6.51 o 
  -5  10   3       31.74       28.84      9.06 o 
  -4  10   3       14.90       19.89      5.10 o 
  -3  10   3        0.00       -0.33      3.25 o 
  -2  10   3        0.10       -0.35      3.29 o 
  -1  10   3       10.49       12.24      4.61 o 
   0  10   3        5.57        4.80      5.20 o 
   1  10   3        1.08        5.63     11.42 o 
   2  10   3        0.27        0.38      3.86 o 
  -5  11   3        1.66       -0.06      6.35 o 
  -4  11   3        1.35       -2.66      3.52 o 
  -3  11   3       28.86       31.91      8.18 o 
  -2  11   3        3.15        9.89      4.59 o 
  -1  11   3        2.17        1.68      6.76 o 
   0  11   3       17.34       11.61      7.61 o 
  -1 -12   4        0.05       -0.84      4.03 o 
   0 -12   4        3.75        2.97      4.20 o 
   1 -12   4       21.65       27.64      6.21 o 
   2 -12   4       25.09       37.37     10.49 o 
   3 -12   4       12.86        8.29      5.68 o 
   4 -12   4        0.70       -5.35      4.92 o 
  -3 -11   4       32.26       35.62      6.37 o 
  -2 -11   4       14.28        7.38      4.21 o 
  -1 -11   4       23.09       18.61      4.87 o 
   0 -11   4       17.05        9.80      4.37 o 
   1 -11   4       23.70       32.74      5.94 o 
   2 -11   4        4.18        3.26      3.55 o 
   3 -11   4       21.02       22.41      5.46 o 
   4 -11   4       28.71       24.78      6.07 o 
   5 -11   4       14.99       13.72      9.62 o 
   6 -11   4        1.84        0.65      4.01 o 
  -5 -10   4       15.92       14.94      5.26 o 
  -4 -10   4        2.53        3.76      4.49 o 
  -3 -10   4      192.65      226.77     37.19 o 
  -2 -10   4        0.08       -2.18      3.56 o 
  -1 -10   4       81.71       75.01      7.83 o 
   0 -10   4       61.47       55.20      6.77 o 
   1 -10   4      114.19      102.93      8.91 o 
   2 -10   4        7.33        2.49      3.28 o 
   3 -10   4       22.68       11.26      4.21 o 
   4 -10   4        4.00        7.35      3.97 o 
   5 -10   4       19.41       16.42      7.49 o 
   6 -10   4        1.00        2.87      3.91 o 
   7 -10   4        2.01       -0.39      4.47 o 
  -6  -9   4       27.09       29.13      6.05 o 
  -5  -9   4       22.63       22.58      5.64 o 
  -4  -9   4      221.14      231.39     12.12 o 
  -3  -9   4       55.08       60.70      7.90 o 
  -2  -9   4       20.23       25.88      6.76 o 
  -1  -9   4       56.80       61.58      9.24 o 
   0  -9   4       13.28       12.60      3.88 o 
   1  -9   4       39.63       46.81      5.81 o 
   2  -9   4        2.09       -1.57      2.46 o 
   3  -9   4       14.27       17.12      4.35 o 
   4  -9   4      124.03      129.61     12.18 o 
   5  -9   4       25.27       30.05      5.33 o 
   6  -9   4        0.16       -1.34      3.32 o 
   7  -9   4       18.48       19.64      5.19 o 
   8  -9   4        5.89       13.90      4.92 o 
  -7  -8   4        1.02       -1.11      2.75 o 
  -6  -8   4       29.81       35.86      6.88 o 
  -5  -8   4        3.43        2.71      2.64 o 
  -4  -8   4        0.07        1.87      3.17 o 
  -3  -8   4      152.75      138.80      9.73 o 
  -2  -8   4       37.90       35.12      5.18 o 
  -1  -8   4      148.11      139.62      9.27 o 
   0  -8   4       23.87       18.99      6.41 o 
   1  -8   4       55.73       45.52      6.06 o 
   2  -8   4       31.91       38.33      4.86 o 
   3  -8   4        8.24       10.98      3.79 o 
   4  -8   4        2.57        7.28      3.38 o 
   5  -8   4       73.83       78.77      7.50 o 
   6  -8   4       55.94       53.49      8.08 o 
   7  -8   4       52.14       54.77      7.06 o 
   8  -8   4        2.67        0.02      3.60 o 
  -7  -7   4       16.68       18.05      4.86 o 
  -6  -7   4       42.42       43.38      4.97 o 
  -5  -7   4        8.58        1.38      2.42 o 
  -4  -7   4      103.08       98.32      8.83 o 
  -3  -7   4       38.46       36.59      3.84 o 
  -2  -7   4       14.40        9.18      2.21 o 
  -1  -7   4      288.45      281.96      7.75 o 
   0  -7   4       22.73       31.82      4.74 o 
   1  -7   4        0.20        1.08      1.20 o 
   2  -7   4       70.44       64.35      6.83 o 
   3  -7   4      165.54      149.96     10.95 o 
   4  -7   4       31.50       24.69      7.75 o 
   5  -7   4       16.22       22.67      4.41 o 
   6  -7   4      171.89      158.98      7.92 o 
   7  -7   4        0.17        0.21      2.75 o 
   8  -7   4       34.18       40.57      5.27 o 
   9  -7   4        2.71        0.63      3.65 o 
  -8  -6   4       14.54       13.47      3.84 o 
  -7  -6   4       13.04        7.74      3.35 o 
  -6  -6   4       41.73       38.14      4.65 o 
  -5  -6   4        6.47        6.39      2.68 o 
  -4  -6   4       15.53       14.01      2.85 o 
  -3  -6   4       80.66       77.05      7.72 o 
  -2  -6   4      540.89      532.09     12.15 o 
  -1  -6   4       30.51       38.42      3.00 o 
   0  -6   4      416.58      444.97      9.87 o 
   1  -6   4       29.44       22.33      4.19 o 
   2  -6   4      767.03      747.80     17.96 o 
   3  -6   4       48.27       47.51      3.62 o 
   4  -6   4       90.00       93.63      7.73 o 
   5  -6   4        2.65        2.33      1.93 o 
   6  -6   4        0.22        0.33      2.02 o 
   7  -6   4       13.07        0.91      3.31 o 
   8  -6   4        3.31       -0.44      2.87 o 
   9  -6   4        0.23        4.98      4.44 o 
  -9  -5   4        4.52        8.74      4.89 o 
  -8  -5   4        1.77        2.18      3.92 o 
  -7  -5   4       45.63       51.13      6.89 o 
  -6  -5   4        8.35        7.57      4.18 o 
  -5  -5   4       93.24      112.10      6.57 o 
  -4  -5   4       43.04       31.85      3.50 o 
  -3  -5   4      123.85      115.48      5.01 o 
  -2  -5   4        4.54        0.58      1.45 o 
  -1  -5   4      330.70      322.77      9.29 o 
   0  -5   4      423.06      422.69     10.62 o 
   1  -5   4      241.63      212.47      5.79 o 
   2  -5   4        5.20       10.46      2.61 o 
   3  -5   4       34.01       27.96      4.39 o 
   4  -5   4       58.26       56.65      4.18 o 
   5  -5   4        4.54        0.98      1.56 o 
   6  -5   4        0.03       -0.09      1.80 o 
   7  -5   4       11.23        1.92      2.74 o 
   8  -5   4       11.42        5.47      4.21 o 
   9  -5   4       41.94       41.61      5.62 o 
  -9  -4   4        1.93        5.85      4.88 o 
  -8  -4   4        1.31       -0.82      2.77 o 
  -7  -4   4       24.00       31.35      4.14 o 
  -6  -4   4       70.70       77.26      5.59 o 
  -5  -4   4       22.58       29.75      6.69 o 
  -4  -4   4        3.75        0.11      2.08 o 
  -3  -4   4      389.31      344.84     13.91 o 
  -2  -4   4      100.16       91.18      3.87 o 
  -1  -4   4      526.19      584.21     11.63 o 
   0  -4   4     1354.64     1375.53     23.39 o 
   1  -4   4      595.06      594.52     11.56 o 
   2  -4   4       83.74       94.20      6.03 o 
   3  -4   4     1209.43     1350.28     24.12 o 
   4  -4   4       64.12       64.30      4.27 o 
   5  -4   4        0.43        2.27      1.94 o 
   6  -4   4       78.17       64.06      6.33 o 
   7  -4   4       82.02       85.67      6.43 o 
   8  -4   4        7.85       11.15      3.61 o 
   9  -4   4        8.31        9.24      3.77 o 
 -10  -3   4        6.79        6.39      5.17 o 
  -9  -3   4        5.12        8.22      4.46 o 
  -8  -3   4      109.92      113.23      7.93 o 
  -7  -3   4        0.00        3.35      2.34 o 
  -6  -3   4        0.65       -0.73      1.81 o 
  -5  -3   4       92.35      115.55      5.52 o 
  -4  -3   4       86.27       80.71      5.33 o 
  -3  -3   4      598.24      660.13     22.20 o 
  -2  -3   4        0.59        0.01      1.16 o 
  -1  -3   4        8.78        6.12      1.35 o 
   0  -3   4      306.73      303.05      6.57 o 
   1  -3   4      173.14      172.23      4.58 o 
   2  -3   4       52.51       53.03      2.89 o 
   3  -3   4     1467.83     1467.28     25.70 o 
   4  -3   4      102.14      104.01      4.85 o 
   5  -3   4      426.10      382.81     37.59 o 
   6  -3   4      107.75       79.76      9.49 o 
   7  -3   4       55.70       66.28      5.70 o 
   8  -3   4      164.27      162.35      9.26 o 
   9  -3   4        6.73        1.30      4.00 o 
 -10  -2   4       19.03       14.88      5.37 o 
  -9  -2   4       44.17       47.96     12.47 o 
  -8  -2   4      325.52      338.54     15.08 o 
  -7  -2   4      107.55      114.07      6.21 o 
  -6  -2   4       27.00       26.38      3.23 o 
  -5  -2   4      241.83      240.46     12.42 o 
  -4  -2   4       24.27       43.62      3.22 o 
  -3  -2   4        5.25       10.09      2.10 o 
  -2  -2   4     1576.50     1547.46     25.77 o 
  -1  -2   4    10444.06    10453.63    159.16 o 
   0  -2   4      157.70      142.61      8.03 o 
   1  -2   4      529.32      517.98     15.88 o 
   2  -2   4      763.78      806.96     14.82 o 
   3  -2   4      179.90      210.18      6.11 o 
   4  -2   4     1108.94     1178.16     22.07 o 
   5  -2   4     1089.25     1046.68     25.81 o 
   6  -2   4      501.72      461.83     12.52 o 
   7  -2   4       83.63       92.77      6.75 o 
   8  -2   4      148.05      154.29      9.12 o 
   9  -2   4        3.38        2.03      4.20 o 
 -10  -1   4        3.16        2.69      8.29 o 
  -9  -1   4       39.88       36.70      6.65 o 
  -8  -1   4       38.04       36.30      6.21 o 
  -7  -1   4       43.15       39.59      3.87 o 
  -6  -1   4       10.68       13.77      2.70 o 
  -5  -1   4       24.49       29.43      2.73 o 
  -4  -1   4     1343.50     1339.49     23.49 o 
  -3  -1   4      652.87      633.56     12.03 o 
  -2  -1   4        1.00       -0.38      0.86 o 
  -1  -1   4    13596.25    13212.83    208.74 o 
   0  -1   4     1311.26     1253.98     25.75 o 
   1  -1   4      193.94      179.24      5.26 o 
   2  -1   4      252.58      258.47      8.05 o 
   3  -1   4      338.65      343.90      8.48 o 
   4  -1   4       88.66       65.08      7.85 o 
   5  -1   4       14.05       13.21      3.23 o 
   6  -1   4     1322.77     1271.67     25.66 o 
   7  -1   4       85.71       91.21      7.57 o 
   8  -1   4       43.40       39.81      5.33 o 
   9  -1   4        0.48       -4.43      2.96 o 
 -10   0   4        1.86        6.39      4.39 o 
  -9   0   4      234.87      224.78     26.30 o 
  -8   0   4      440.34      395.30     24.27 o 
  -7   0   4        0.09        0.08      3.55 o 
  -6   0   4       37.51       55.38      5.25 o 
  -5   0   4       49.66       68.37      5.62 o 
  -4   0   4      239.28      233.22      7.19 o 
  -3   0   4        5.63        6.23      2.59 o 
  -2   0   4     1416.87     1433.07     23.46 o 
  -1   0   4     3876.83     4016.14     62.10 o 
   0   0   4     1160.71     1187.16     19.75 o 
   1   0   4     1573.93     1513.26     25.13 o 
   2   0   4     2425.02     2449.56     39.97 o 
   3   0   4      505.72      622.17     16.39 o 
   4   0   4       11.07       15.68      2.59 o 
   5   0   4       86.60       89.98      5.78 o 
   6   0   4        2.59        3.28      2.80 o 
   7   0   4       65.99       65.20      6.62 o 
   8   0   4        0.87        5.58      3.44 o 
   9   0   4       37.98       41.21      5.83 o 
 -10   1   4       12.45        5.06      4.30 o 
  -9   1   4       18.64       15.96     10.47 o 
  -8   1   4        7.58        3.73      3.55 o 
  -7   1   4        5.98        7.53      3.44 o 
  -6   1   4       46.45       47.64      5.54 o 
  -5   1   4       51.94       67.21      5.91 o 
  -4   1   4       73.58      102.55      9.24 o 
  -3   1   4      167.03      160.71      6.39 o 
  -2   1   4      169.56      156.34      4.03 o 
  -1   1   4     1192.28     1162.40     23.83 o 
   0   1   4      158.79      149.55      5.92 o 
   1   1   4     2265.73     2174.73     70.29 o 
   2   1   4     1769.67     1858.74     38.83 o 
   3   1   4      527.26      485.72     11.28 o 
   4   1   4        0.02        0.14      1.66 o 
   5   1   4      100.10       98.19      7.56 o 
   6   1   4       13.53       16.03      3.66 o 
   7   1   4       13.70       19.79      5.18 o 
   8   1   4        2.21        7.79      3.63 o 
   9   1   4        7.37        1.45      4.40 o 
 -10   2   4       18.40       19.94      6.21 o 
  -9   2   4       36.44       38.11      6.52 o 
  -8   2   4       16.05       16.42      4.67 o 
  -7   2   4        2.12        2.43      2.94 o 
  -6   2   4        0.91        2.92      2.45 o 
  -5   2   4      166.60      186.74      8.32 o 
  -4   2   4      119.59      113.32      5.94 o 
  -3   2   4      623.68      656.27     12.29 o 
  -2   2   4        1.25        0.92      0.73 o 
  -1   2   4      169.78      177.48     13.93 o 
   0   2   4     1382.59     1342.73     29.75 o 
   1   2   4      900.31      895.84     16.79 o 
   2   2   4      734.28      770.67     15.51 o 
   3   2   4      356.52      346.38      9.43 o 
   4   2   4       97.80       80.06      5.37 o 
   5   2   4      234.52      231.26      8.77 o 
   6   2   4       52.18       57.06      5.76 o 
   7   2   4       47.08       53.17      5.76 o 
   8   2   4       13.00       12.49      4.20 o 
 -10   3   4        3.88        6.71      4.43 o 
  -9   3   4       44.97       41.26      6.64 o 
  -8   3   4      201.22      209.51     16.12 o 
  -7   3   4       35.00       26.16      4.71 o 
  -6   3   4        6.36        8.81      3.21 o 
  -5   3   4      827.45      898.60     19.70 o 
  -4   3   4      454.46      509.35     12.69 o 
  -3   3   4      389.10      405.52      8.91 o 
  -2   3   4      267.26      321.43      8.81 o 
  -1   3   4      645.49      679.03     18.43 o 
   0   3   4       39.90       23.84      3.31 o 
   1   3   4       89.37       81.72      4.49 o 
   2   3   4       36.57       29.33      3.40 o 
   3   3   4       76.76       61.26      6.19 o 
   4   3   4       20.59       20.48      3.41 o 
   5   3   4      159.69      160.79      8.14 o 
   6   3   4       27.28       16.23      3.95 o 
   7   3   4       22.49       24.77      4.59 o 
   8   3   4        0.06       -3.18      3.31 o 
 -10   4   4        3.26        6.48     10.43 o 
  -9   4   4        0.08        2.54      3.68 o 
  -8   4   4       26.40       27.87      6.50 o 
  -7   4   4      118.50      119.60     12.03 o 
  -6   4   4       16.97       11.96      4.08 o 
  -5   4   4      127.71      117.02      9.83 o 
  -4   4   4       24.49       20.91      2.28 o 
  -3   4   4      123.05      111.25      6.29 o 
  -2   4   4      953.48      975.43     18.13 o 
  -1   4   4       32.79       36.79      2.89 o 
   0   4   4        1.97        1.17      1.69 o 
   1   4   4       19.76       12.19      2.24 o 
   2   4   4       16.77       13.97      2.63 o 
   3   4   4        1.76        2.19      2.20 o 
   4   4   4       12.39       12.84      3.34 o 
   5   4   4       58.57       54.93      5.58 o 
   6   4   4        0.32       -0.80      2.94 o 
   7   4   4       12.07        8.41      3.89 o 
 -10   5   4       14.78       32.27      6.50 o 
  -9   5   4        9.02       17.21      4.81 o 
  -8   5   4        4.14        5.61      3.53 o 
  -7   5   4       13.88       12.26      4.01 o 
  -6   5   4       46.83       48.93      5.66 o 
  -5   5   4        7.78        6.76      1.96 o 
  -4   5   4        4.59        0.30      2.29 o 
  -3   5   4       84.87       81.71      4.51 o 
  -2   5   4        1.42        3.34      1.55 o 
  -1   5   4      286.68      298.83      8.02 o 
   0   5   4      377.41      351.55     10.03 o 
   1   5   4      157.85      157.89      6.13 o 
   2   5   4       21.37       18.78      4.00 o 
   3   5   4       25.64       28.28      5.48 o 
   4   5   4       20.00       23.22      6.49 o 
   5   5   4       18.74       24.25      4.38 o 
   6   5   4       83.52       78.04      7.11 o 
   7   5   4       37.08       37.56      7.36 o 
 -10   6   4        2.76        2.85      5.59 o 
  -9   6   4        0.94        8.32      4.04 o 
  -8   6   4       20.90       34.48      5.71 o 
  -7   6   4        2.11        2.55      3.06 o 
  -6   6   4      383.05      394.20     14.23 o 
  -5   6   4      128.70      117.78      5.39 o 
  -4   6   4       63.15       60.61      4.09 o 
  -3   6   4      118.30      111.16      5.33 o 
  -2   6   4        2.19       -0.21      3.34 o 
  -1   6   4     1091.06     1118.67     27.63 o 
   0   6   4       81.34       90.07      5.05 o 
   1   6   4     1024.60      980.53     20.39 o 
   2   6   4      139.07      127.69      6.95 o 
   3   6   4      186.41      180.25      8.84 o 
   4   6   4       19.33       16.10      3.97 o 
   5   6   4       75.21       76.94      7.04 o 
   6   6   4       10.54        5.37      4.06 o 
  -9   7   4       50.90       56.71     12.58 o 
  -8   7   4        2.15       -0.30      4.85 o 
  -7   7   4        0.17        4.13      5.54 o 
  -6   7   4      171.08      143.05     16.37 o 
  -5   7   4       57.01       49.01      8.12 o 
  -4   7   4       16.47       14.14      3.58 o 
  -3   7   4       27.66       14.89      4.61 o 
  -2   7   4        8.15        9.20      5.18 o 
  -1   7   4       13.71       19.95      4.01 o 
   0   7   4       87.97       94.72      7.86 o 
   1   7   4      572.20      569.32     18.57 o 
   2   7   4      323.57      333.60     10.94 o 
   3   7   4        2.45        0.19      2.92 o 
   4   7   4       47.40       59.70      6.19 o 
   5   7   4        3.51       -1.37      3.22 o 
  -8   8   4        4.19        8.92      7.42 o 
  -7   8   4        0.24       -0.64      5.53 o 
  -6   8   4        1.75        1.79      5.52 o 
  -5   8   4      150.56      128.29      9.34 o 
  -4   8   4      162.15      188.08     10.40 o 
  -3   8   4       33.01       30.96      4.89 o 
  -2   8   4        2.78        2.20      2.79 o 
  -1   8   4       15.00       12.55      5.06 o 
   0   8   4      111.42      104.84      8.73 o 
   1   8   4        1.35       -0.12      4.13 o 
   2   8   4       96.94       88.33     10.57 o 
   3   8   4        0.23       -4.34      2.89 o 
   4   8   4        0.89       -0.36      3.77 o 
  -8   9   4       12.55       18.19      9.48 o 
  -7   9   4        1.65        2.51      6.20 o 
  -6   9   4        7.15       17.61      8.00 o 
  -5   9   4       60.74       65.53     12.14 o 
  -4   9   4       36.87       35.95      5.81 o 
  -3   9   4      186.17      182.37     10.66 o 
  -2   9   4        0.64        2.25      3.33 o 
  -1   9   4       98.67       99.61      8.87 o 
   0   9   4        0.01        2.04     11.14 o 
   1   9   4       25.19       22.20      5.26 o 
   2   9   4        2.56        6.69      4.38 o 
   3   9   4        1.69        0.70      3.88 o 
  -6  10   4        0.34        8.97      8.23 o 
  -5  10   4       42.34       32.98     10.11 o 
  -4  10   4       20.12       26.14      5.66 o 
  -3  10   4       29.55       29.16      5.33 o 
  -2  10   4       38.38       28.79      5.79 o 
  -1  10   4        0.07       -0.03      3.55 o 
   0  10   4       17.95       23.29      5.48 o 
   1  10   4        1.14        3.46      5.10 o 
   2  10   4        3.91        2.89      4.11 o 
  -4  11   4       20.68       28.90      6.16 o 
  -3  11   4        3.44        7.18      6.06 o 
  -2  11   4        0.08       -0.06      4.37 o 
  -1  11   4       14.99       25.88      6.04 o 
  -1 -12   5        7.82        5.91      4.35 o 
   0 -12   5       11.83       10.08      4.52 o 
   1 -12   5       33.73       24.75      5.67 o 
   2 -12   5       13.34       12.88      4.73 o 
   3 -12   5        3.66        8.90      7.08 o 
   4 -12   5        6.04        0.90      4.23 o 
  -3 -11   5       47.26       56.45     11.70 o 
  -2 -11   5       23.23       23.09      5.35 o 
  -1 -11   5        4.89        5.57      3.88 o 
   0 -11   5        9.89       21.28     12.03 o 
   1 -11   5       30.54       29.83      6.49 o 
   2 -11   5       66.15       59.42      7.29 o 
   3 -11   5       28.75       30.20      5.88 o 
   4 -11   5       12.35       13.23      4.95 o 
   5 -11   5        4.42        1.52      5.67 o 
   6 -11   5        3.81        0.30      4.08 o 
  -5 -10   5        0.06        0.71      3.55 o 
  -4 -10   5        0.23        1.21      3.71 o 
  -3 -10   5        0.00        0.75      6.13 o 
  -2 -10   5       39.21       29.97     12.31 o 
  -1 -10   5        1.68       -1.24      2.99 o 
   0 -10   5        5.88       -0.42      3.17 o 
   1 -10   5      117.94      114.60     19.81 o 
   2 -10   5       11.78       20.65      4.60 o 
   3 -10   5      285.69      298.49     25.27 o 
   4 -10   5      147.36       95.99     39.13 o 
   5 -10   5       56.21       70.97     11.46 o 
   6 -10   5        1.98       -0.25      2.87 o 
   7 -10   5       22.82       17.57     21.00 o 
  -6  -9   5        0.29        2.74      4.72 o 
  -5  -9   5       36.60       33.89      6.06 o 
  -4  -9   5        2.42        2.06      3.47 o 
  -3  -9   5        0.52       -0.77      2.97 o 
  -2  -9   5        0.25        1.19      3.51 o 
  -1  -9   5        1.79        2.00      2.96 o 
   0  -9   5       53.90       49.15      6.03 o 
   1  -9   5       15.87       14.92      3.88 o 
   2  -9   5       11.45        6.64      3.44 o 
   3  -9   5        3.38        2.15      2.72 o 
   4  -9   5      290.35      229.75     38.23 o 
   5  -9   5       34.99       34.99     10.31 o 
   6  -9   5       63.62       64.00      7.42 o 
   7  -9   5        1.16        3.26      3.58 o 
  -7  -8   5       28.42       35.51      4.94 o 
  -6  -8   5       32.42       38.52      4.91 o 
  -5  -8   5       22.85       33.32      4.73 o 
  -4  -8   5        9.70        7.74      2.78 o 
  -3  -8   5       18.21       21.58      4.40 o 
  -2  -8   5       67.34       71.98      6.81 o 
  -1  -8   5       33.31       40.46      5.16 o 
   0  -8   5        6.85        3.45      2.78 o 
   1  -8   5        7.98        6.08      3.08 o 
   2  -8   5       83.14       91.86      7.98 o 
   3  -8   5       53.44       61.33     11.16 o 
   4  -8   5      109.17      135.86      9.43 o 
   5  -8   5        0.49       -3.47      4.45 o 
   6  -8   5       64.05       82.79      8.02 o 
   7  -8   5       20.97       18.72      6.78 o 
   8  -8   5        4.66        8.18      6.37 o 
  -8  -7   5       17.58       21.25      5.20 o 
  -7  -7   5        0.03        2.37      2.65 o 
  -6  -7   5       33.49       33.30      4.39 o 
  -5  -7   5       38.45       47.12      4.87 o 
  -4  -7   5      258.13      266.50     12.04 o 
  -3  -7   5        0.01       -1.54      1.70 o 
  -2  -7   5       54.17       57.30      4.16 o 
  -1  -7   5      189.52      172.60      6.03 o 
   0  -7   5       33.78       30.91      2.85 o 
   1  -7   5      158.62      167.62      7.91 o 
   2  -7   5        8.19        8.67      2.90 o 
   3  -7   5        8.05        7.29      2.15 o 
   4  -7   5      265.98      265.16      8.58 o 
   5  -7   5      220.76      226.08      8.33 o 
   6  -7   5       11.44        5.79      3.10 o 
   7  -7   5       23.52       24.76      4.28 o 
   8  -7   5       14.02        7.25      3.07 o 
  -8  -6   5        0.95       -2.77      2.48 o 
  -7  -6   5       12.12       14.62      3.57 o 
  -6  -6   5        4.56        1.22      2.34 o 
  -5  -6   5      313.96      298.73      9.84 o 
  -4  -6   5      265.68      253.87      8.50 o 
  -3  -6   5      328.93      311.96      9.06 o 
  -2  -6   5      280.68      283.41      8.06 o 
  -1  -6   5       25.74       27.12      2.72 o 
   0  -6   5      765.93      817.39     15.98 o 
   1  -6   5      206.08      221.54      7.08 o 
   2  -6   5       42.59       37.45      3.14 o 
   3  -6   5       60.55       60.93      4.36 o 
   4  -6   5       19.42       25.91      3.81 o 
   5  -6   5      303.46      277.74     10.58 o 
   6  -6   5        5.10        7.40      3.03 o 
   7  -6   5       15.37       12.20      3.36 o 
   8  -6   5        0.83       -2.42      2.66 o 
   9  -6   5        0.03        3.79      3.53 o 
  -9  -5   5        5.26       12.84      7.13 o 
  -8  -5   5       28.36       35.28      4.78 o 
  -7  -5   5        0.24       -1.17      2.21 o 
  -6  -5   5       97.72       88.72      8.25 o 
  -5  -5   5        3.10        0.01      2.04 o 
  -4  -5   5      196.16      167.10      8.29 o 
  -3  -5   5      338.47      342.70      9.18 o 
  -2  -5   5      175.70      155.37      5.46 o 
  -1  -5   5       36.26       39.57      2.98 o 
   0  -5   5       41.75       34.78      2.96 o 
   1  -5   5       15.08        6.53      1.67 o 
   2  -5   5       26.66       20.84      2.37 o 
   3  -5   5       11.76       13.69      2.30 o 
   4  -5   5      127.77      119.94      5.51 o 
   5  -5   5       33.10       32.31      4.87 o 
   6  -5   5       47.22       50.09      4.84 o 
   7  -5   5        6.99        4.89      3.28 o 
   8  -5   5        7.77        7.06      3.56 o 
   9  -5   5        5.96        4.59      3.70 o 
  -9  -4   5       37.48       25.32      6.24 o 
  -8  -4   5       76.05       65.70      8.23 o 
  -7  -4   5       45.71       51.53      4.96 o 
  -6  -4   5       16.53       15.13      2.99 o 
  -5  -4   5      192.49      197.03      8.32 o 
  -4  -4   5       76.12       78.62      6.27 o 
  -3  -4   5      155.17      161.24      7.56 o 
  -2  -4   5       62.50       60.77      3.63 o 
  -1  -4   5       52.38       44.07      2.91 o 
   0  -4   5       22.55       29.47      2.32 o 
   1  -4   5       52.91       53.07      6.11 o 
   2  -4   5      917.73      942.73     19.01 o 
   3  -4   5       18.53       15.10      2.22 o 
   4  -4   5      862.85      861.05     17.57 o 
   5  -4   5      873.05      858.88     18.26 o 
   6  -4   5       19.10       16.88      3.30 o 
   7  -4   5        5.86        4.23      2.76 o 
   8  -4   5       58.58       54.82      5.74 o 
   9  -4   5        7.24       11.46      4.14 o 
 -10  -3   5       24.87       25.63      6.59 o 
  -9  -3   5       70.30       80.71      9.27 o 
  -8  -3   5       26.96       25.52      5.67 o 
  -7  -3   5      123.60      142.82      7.05 o 
  -6  -3   5       15.48       10.85      2.50 o 
  -5  -3   5      333.70      335.53      9.27 o 
  -4  -3   5      976.99     1062.28     20.20 o 
  -3  -3   5      327.21      331.29      8.13 o 
  -2  -3   5      692.32      699.59     13.49 o 
  -1  -3   5        0.07        0.18      1.05 o 
   0  -3   5     1549.44     1557.18     25.72 o 
   1  -3   5       21.12       24.88      2.31 o 
   2  -3   5      890.85      875.60     16.21 o 
   3  -3   5      558.30      596.99     12.58 o 
   4  -3   5      284.37      276.92      8.08 o 
   5  -3   5        3.62        3.04      2.19 o 
   6  -3   5      106.66      125.93      7.27 o 
   7  -3   5        8.29        6.18      2.52 o 
   8  -3   5       68.52       80.87      7.82 o 
   9  -3   5        7.55        4.03      5.91 o 
 -10  -2   5       51.34       49.32     15.33 o 
  -9  -2   5       11.66        3.55      4.46 o 
  -8  -2   5       40.94       28.13      5.84 o 
  -7  -2   5      141.23      134.07      6.48 o 
  -6  -2   5      110.82      106.41      5.80 o 
  -5  -2   5        4.35        3.05      1.65 o 
  -4  -2   5        3.96        3.27      1.42 o 
  -3  -2   5        9.58       13.78      1.87 o 
  -2  -2   5     1169.58     1157.75     20.03 o 
  -1  -2   5     2858.30     2837.92     44.82 o 
   0  -2   5       25.38       22.72      2.63 o 
   1  -2   5     1099.89     1055.86     18.06 o 
   2  -2   5       48.90       48.99      2.91 o 
   3  -2   5        9.29       13.18      2.08 o 
   4  -2   5        0.37        1.35      1.74 o 
   5  -2   5        6.00        9.64      2.59 o 
   6  -2   5      158.06      144.02      9.63 o 
   7  -2   5        1.75        2.92      2.92 o 
   8  -2   5       11.44       11.02      3.79 o 
   9  -2   5        4.97        9.12      3.87 o 
 -10  -1   5        0.72        1.28      4.09 o 
  -9  -1   5       10.35       12.88      6.27 o 
  -8  -1   5       11.03       11.68      4.38 o 
  -7  -1   5       13.22        9.64      3.86 o 
  -6  -1   5      188.96      184.71      6.17 o 
  -5  -1   5       12.10        8.50      2.12 o 
  -4  -1   5       38.86       38.80      2.57 o 
  -3  -1   5       75.65       67.60      3.00 o 
  -2  -1   5     1329.16     1389.38     23.24 o 
  -1  -1   5    18862.64    18503.17    496.86 o 
   0  -1   5       85.55       80.46      2.55 o 
   1  -1   5      780.35      726.01     13.25 o 
   2  -1   5       66.98       51.84      4.33 o 
   3  -1   5      294.78      328.51      9.70 o 
   4  -1   5       50.61       53.29      5.18 o 
   5  -1   5        0.40        0.13      1.74 o 
   6  -1   5     1175.28     1096.60     26.38 o 
   7  -1   5       13.10        4.49      3.34 o 
   8  -1   5        2.67        2.75      3.22 o 
   9  -1   5       16.76       20.12      4.77 o 
 -10   0   5       19.25       13.47      5.17 o 
  -9   0   5       23.68       30.01      5.97 o 
  -8   0   5       49.87       44.81      6.60 o 
  -7   0   5       16.58       20.88      4.68 o 
  -6   0   5      418.33      429.20      9.98 o 
  -5   0   5       11.65       12.70      2.06 o 
  -4   0   5       87.28       81.63      5.72 o 
  -3   0   5      200.83      181.99      4.46 o 
  -2   0   5        1.31        0.72      0.93 o 
  -1   0   5       11.20       17.59      1.75 o 
   0   0   5     2298.35     2416.31     38.68 o 
   1   0   5     3035.59     3117.96     50.88 o 
   2   0   5     2514.80     2560.37     42.07 o 
   3   0   5      139.53      156.60      5.65 o 
   4   0   5       53.36       56.05     11.42 o 
   5   0   5        2.01       -0.30      2.05 o 
   6   0   5       29.48       31.79      4.90 o 
   7   0   5       26.88       29.42      4.67 o 
   8   0   5       11.83       12.57      4.64 o 
   9   0   5        0.79       -0.70      3.67 o 
 -10   1   5       21.17       30.90      9.67 o 
  -9   1   5        0.32        4.77      3.83 o 
  -8   1   5      170.13      143.85     10.69 o 
  -7   1   5        3.82        6.17      3.35 o 
  -6   1   5      355.21      329.37     12.49 o 
  -5   1   5      822.28      874.12     24.09 o 
  -4   1   5      805.97      810.06     20.43 o 
  -3   1   5       15.94       18.00      2.68 o 
  -2   1   5       32.38       28.62      2.05 o 
  -1   1   5      333.76      342.57      7.47 o 
   0   1   5      773.68      782.77     14.50 o 
   1   1   5      319.78      321.98      9.37 o 
   2   1   5      379.98      384.82     11.97 o 
   3   1   5        4.30        3.79      2.93 o 
   4   1   5      179.76      167.29      6.67 o 
   5   1   5        9.71        6.96      2.57 o 
   6   1   5       68.55       72.98      6.24 o 
   7   1   5        7.44       10.29      3.83 o 
   8   1   5       32.64       25.86      9.61 o 
 -10   2   5       84.91       90.76     14.32 o 
  -9   2   5       57.44       50.98      7.21 o 
  -8   2   5       49.21       48.75      6.61 o 
  -7   2   5       48.42       53.73      6.34 o 
  -6   2   5       51.82       51.78      7.58 o 
  -5   2   5       18.87       18.59      3.48 o 
  -4   2   5      160.26      157.89     16.54 o 
  -3   2   5       51.05       56.95      2.73 o 
  -2   2   5        4.50        3.40      1.36 o 
  -1   2   5       63.55       54.44      3.16 o 
   0   2   5       25.82       28.55      2.53 o 
   1   2   5      258.28      312.99      8.05 o 
   2   2   5       31.58       40.91      4.95 o 
   3   2   5       34.89       33.20      3.48 o 
   4   2   5       46.45       36.81      4.95 o 
   5   2   5        5.99        4.85      5.17 o 
   6   2   5        1.43       -1.59      3.09 o 
   7   2   5        4.18        5.16      3.58 o 
   8   2   5       66.99       75.46      7.43 o 
 -10   3   5        6.04        9.83      4.73 o 
  -9   3   5       73.17       76.66      8.70 o 
  -8   3   5        0.01        2.90      3.29 o 
  -7   3   5       20.48       13.26      3.93 o 
  -6   3   5       22.65       26.11      4.40 o 
  -5   3   5       21.26       19.90      3.68 o 
  -4   3   5        1.53        1.41      1.08 o 
  -3   3   5      482.82      585.86     18.60 o 
  -2   3   5      844.04      931.66     27.85 o 
  -1   3   5      188.13      184.54     15.30 o 
   0   3   5      255.68      257.99      8.80 o 
   1   3   5      317.70      323.80      8.65 o 
   2   3   5      183.30      170.97      6.50 o 
   3   3   5       58.16       55.63      4.60 o 
   4   3   5      267.74      250.86      9.00 o 
   5   3   5       52.49       53.06      7.93 o 
   6   3   5       84.63       90.50     10.95 o 
   7   3   5       15.71       24.01      4.79 o 
   8   3   5       35.04       38.02      6.12 o 
 -10   4   5       25.96       30.63      6.24 o 
  -9   4   5        7.24        7.30      3.85 o 
  -8   4   5        0.46       -0.40      3.26 o 
  -7   4   5      150.97      164.13      9.80 o 
  -6   4   5      244.42      198.63     49.71 o 
  -5   4   5       21.10       20.65      2.38 o 
  -4   4   5      102.20       99.26      6.39 o 
  -3   4   5       17.61       18.66      2.72 o 
  -2   4   5      184.28      192.46      5.96 o 
  -1   4   5      247.77      226.51      6.77 o 
   0   4   5      405.20      435.75     13.16 o 
   1   4   5        0.02       -2.23      1.49 o 
   2   4   5       20.56       20.49      3.05 o 
   3   4   5       73.71       82.94      7.80 o 
   4   4   5       74.37       61.55      7.57 o 
   5   4   5       93.04       86.76     10.18 o 
   6   4   5        0.97       -4.33      2.88 o 
   7   4   5        0.00        0.82      3.92 o 
 -10   5   5        1.50        1.01      3.76 o 
  -9   5   5       11.92        9.97      5.26 o 
  -8   5   5        2.18        4.31      4.00 o 
  -7   5   5       10.14        6.34      3.51 o 
  -6   5   5        7.52        7.36      3.17 o 
  -5   5   5      263.02      269.68      7.86 o 
  -4   5   5       59.86       60.62      4.77 o 
  -3   5   5      137.64      138.26      7.46 o 
  -2   5   5        0.33       -2.79      2.83 o 
  -1   5   5      673.97      666.37     14.38 o 
   0   5   5      136.10      128.64      5.47 o 
   1   5   5        2.86        2.71      2.59 o 
   2   5   5        0.42        1.72      2.27 o 
   3   5   5       69.11       66.26      7.90 o 
   4   5   5       20.60       25.62      4.24 o 
   5   5   5        0.97       -2.53      2.91 o 
   6   5   5        0.08       -1.26      3.27 o 
  -9   6   5        0.19       -1.76      4.49 o 
  -8   6   5        2.31       10.66      3.95 o 
  -7   6   5        6.55        4.63      3.31 o 
  -6   6   5      221.39      205.79      9.97 o 
  -5   6   5        1.19       -3.26      3.45 o 
  -4   6   5       94.33       89.35      5.14 o 
  -3   6   5        6.23       11.54      2.44 o 
  -2   6   5      142.31      153.54      6.05 o 
  -1   6   5        3.13        4.51      2.05 o 
   0   6   5       76.30       87.72      5.54 o 
   1   6   5       45.98       50.17      7.54 o 
   2   6   5       13.71       12.66      4.09 o 
   3   6   5       20.07       19.79      4.03 o 
   4   6   5        0.01       -2.42      5.92 o 
   5   6   5        7.54        7.72      4.67 o 
   6   6   5        0.41       -4.00      3.01 o 
  -9   7   5        0.39        4.59      6.98 o 
  -8   7   5        8.33        3.92      6.53 o 
  -7   7   5        1.61        9.05      6.17 o 
  -6   7   5      114.54      115.32     15.33 o 
  -5   7   5      128.09       99.18     13.59 o 
  -4   7   5       37.63       35.61      4.96 o 
  -3   7   5        3.85        0.54      3.20 o 
  -2   7   5       36.58       30.15      4.71 o 
  -1   7   5        9.85       10.10      3.54 o 
   0   7   5       95.20       94.60      9.03 o 
   1   7   5      156.81      148.17     14.26 o 
   2   7   5        7.94       10.99      5.47 o 
   3   7   5       16.97       18.17      5.14 o 
   4   7   5        0.06       -3.96      2.64 o 
   5   7   5       17.68       20.57      5.59 o 
  -8   8   5        2.55       13.78      7.71 o 
  -7   8   5        0.80        4.32      6.37 o 
  -6   8   5       26.05       25.18      8.84 o 
  -5   8   5      121.70       86.90     13.27 o 
  -4   8   5        7.53        6.13      3.94 o 
  -3   8   5       45.08       28.87      6.58 o 
  -2   8   5        1.86       -2.73      2.73 o 
  -1   8   5       17.33       15.23      4.51 o 
   0   8   5        1.05       -1.56      2.76 o 
   1   8   5       10.45        7.30      3.75 o 
   2   8   5       58.63       48.27      6.93 o 
   3   8   5       10.55       10.89      4.71 o 
   4   8   5       18.76       43.92      7.39 o 
  -7   9   5        6.72        7.49      7.18 o 
  -6   9   5        7.32       19.32      8.60 o 
  -5   9   5        5.92       12.25      7.64 o 
  -4   9   5        8.33       10.81      6.81 o 
  -3   9   5       22.14       19.84      6.29 o 
  -2   9   5       39.55       40.55      6.26 o 
  -1   9   5       10.35        9.46      4.05 o 
   0   9   5        5.14        5.86      5.94 o 
   1   9   5        8.97        7.89      4.15 o 
   2   9   5        0.00        2.46      5.68 o 
   3   9   5       40.93       44.67      7.53 o 
  -6  10   5        1.92        7.22      7.05 o 
  -5  10   5        0.00        6.96      7.49 o 
  -4  10   5        1.35       -1.01      5.47 o 
  -3  10   5       13.77       12.56      5.78 o 
  -2  10   5       26.30       20.40      5.34 o 
  -1  10   5       26.33       32.19      6.40 o 
   0  10   5        2.62       -3.19      3.45 o 
   1  10   5       25.51       26.22      6.07 o 
  -1 -12   6        0.14       -4.45      3.15 o 
   0 -12   6       28.65       29.28      6.05 o 
   1 -12   6       11.48       19.80      9.09 o 
   2 -12   6        0.93        1.08      3.96 o 
   3 -12   6        0.01       -4.38      2.92 o 
   4 -12   6        0.46       -4.52      5.24 o 
  -3 -11   6        0.98        2.47      3.73 o 
  -2 -11   6        7.67        3.31      3.88 o 
  -1 -11   6        1.75       -0.80      3.27 o 
   0 -11   6       13.56       10.97      4.26 o 
   1 -11   6        2.61        0.19      3.46 o 
   2 -11   6        0.23       -0.04      3.32 o 
   3 -11   6       55.53       47.75      6.83 o 
   4 -11   6       10.01        2.25      4.09 o 
   5 -11   6       36.73       47.21     10.51 o 
  -5 -10   6       25.26       19.11      5.11 o 
  -4 -10   6       15.15       14.72      4.73 o 
  -3 -10   6        0.01       -0.47      3.21 o 
  -2 -10   6        0.16       -1.53      3.04 o 
  -1 -10   6       11.14       10.76      9.20 o 
   0 -10   6       66.19       74.84      7.65 o 
   1 -10   6       30.43       32.56     11.93 o 
   2 -10   6       13.61        9.27      3.76 o 
   3 -10   6      131.89      148.25     13.50 o 
   4 -10   6      124.01      145.34     10.76 o 
   5 -10   6        5.58       15.96      4.87 o 
   6 -10   6       13.43       11.18      6.86 o 
  -6  -9   6       19.89       23.85      5.59 o 
  -5  -9   6        3.27        3.12      3.57 o 
  -4  -9   6       20.27       15.96      4.39 o 
  -3  -9   6        0.00       -2.12      3.75 o 
  -2  -9   6       96.19       95.41      8.27 o 
  -1  -9   6      168.04      182.64     10.48 o 
   0  -9   6      118.04      123.98     12.23 o 
   1  -9   6       69.98       55.60      6.24 o 
   2  -9   6       82.13      100.66     11.81 o 
   3  -9   6       28.09       28.74      4.91 o 
   4  -9   6      121.26      132.59     11.99 o 
   5  -9   6       93.16      101.61      8.96 o 
   6  -9   6       23.20       26.61      5.38 o 
   7  -9   6        8.53       13.29      6.65 o 
  -7  -8   6       19.75       24.10      4.96 o 
  -6  -8   6        9.24       19.59      3.95 o 
  -5  -8   6       73.81       80.27      6.36 o 
  -4  -8   6       18.48       20.58      4.63 o 
  -3  -8   6      336.43      350.98     10.54 o 
  -2  -8   6        6.01        0.42      3.02 o 
  -1  -8   6      434.70      427.46     14.55 o 
   0  -8   6       28.27       23.20      4.14 o 
   1  -8   6       79.16       98.04     11.83 o 
   2  -8   6       20.48       35.49      7.17 o 
   3  -8   6      224.92      234.26     10.38 o 
   4  -8   6       53.34       51.78     16.72 o 
   5  -8   6        1.48        3.87      3.30 o 
   6  -8   6      146.68      142.46     11.17 o 
   7  -8   6        7.36        7.39      5.53 o 
   8  -8   6       11.89       18.48      7.61 o 
  -8  -7   6        0.82       -1.73      2.21 o 
  -7  -7   6        4.15        8.11      3.32 o 
  -6  -7   6       35.08       39.13      4.80 o 
  -5  -7   6      341.86      367.48     12.19 o 
  -4  -7   6        4.11        1.08      2.13 o 
  -3  -7   6        6.25        5.77      2.28 o 
  -2  -7   6       45.00       54.00      4.18 o 
  -1  -7   6        5.29        6.97      1.97 o 
   0  -7   6      150.20      171.00      6.34 o 
   1  -7   6        0.46        1.01      1.61 o 
   2  -7   6       10.04        9.21      2.16 o 
   3  -7   6      188.71      179.09      9.79 o 
   4  -7   6      145.41      149.53      7.38 o 
   5  -7   6       31.40       32.12      4.02 o 
   6  -7   6        1.97        0.25      2.53 o 
   7  -7   6        1.81       -1.93      2.86 o 
   8  -7   6        2.16       -5.07      3.38 o 
  -8  -6   6       11.38       12.41      3.59 o 
  -7  -6   6        3.54        3.19      2.55 o 
  -6  -6   6        3.31        6.29      2.74 o 
  -5  -6   6        0.08       -0.63      2.07 o 
  -4  -6   6       36.40       35.84      5.00 o 
  -3  -6   6        1.48        2.55      2.47 o 
  -2  -6   6        2.58        2.66      1.73 o 
  -1  -6   6      535.32      563.29     12.43 o 
   0  -6   6       27.42       33.86      2.94 o 
   1  -6   6       91.53       89.66      4.46 o 
   2  -6   6       66.63       71.15      4.81 o 
   3  -6   6       44.30       45.53      3.77 o 
   4  -6   6        0.02        0.39      2.00 o 
   5  -6   6      296.86      305.35     13.10 o 
   6  -6   6      153.90      143.11      7.58 o 
   7  -6   6        0.07       -3.90      2.60 o 
   8  -6   6       16.51       15.12      5.16 o 
  -9  -5   6      109.29      119.92     18.26 o 
  -8  -5   6      116.08      127.78     11.10 o 
  -7  -5   6        2.15       -2.28      2.23 o 
  -6  -5   6        0.11        2.76      2.30 o 
  -5  -5   6      127.91      126.11      8.92 o 
  -4  -5   6      197.10      192.51      6.96 o 
  -3  -5   6       71.87       72.72      7.27 o 
  -2  -5   6        1.92       -1.66      1.39 o 
  -1  -5   6      178.61      172.36      5.61 o 
   0  -5   6      174.67      173.54      5.41 o 
   1  -5   6      629.23      664.95     13.35 o 
   2  -5   6      674.11      692.59     14.17 o 
   3  -5   6       44.08       42.37      3.48 o 
   4  -5   6      167.38      156.40     16.49 o 
   5  -5   6        1.96        4.32      2.38 o 
   6  -5   6       38.13       37.03      4.46 o 
   7  -5   6       19.13       24.16      4.14 o 
   8  -5   6       13.59       15.32      4.02 o 
   9  -5   6       27.36       30.59      9.62 o 
  -9  -4   6      138.58      148.38     20.43 o 
  -8  -4   6       83.04      106.02     10.03 o 
  -7  -4   6       49.92       44.41      4.60 o 
  -6  -4   6       35.94       42.07      4.18 o 
  -5  -4   6      102.20      100.24      5.47 o 
  -4  -4   6       11.23       15.34      2.46 o 
  -3  -4   6      518.04      515.50     30.74 o 
  -2  -4   6       96.77      114.19      7.25 o 
  -1  -4   6      300.36      283.86      7.39 o 
   0  -4   6      684.83      685.75     13.16 o 
   1  -4   6        9.63       11.03      1.67 o 
   2  -4   6       68.25       63.98      3.49 o 
   3  -4   6      293.90      288.39      7.87 o 
   4  -4   6      315.67      363.62     30.66 o 
   5  -4   6      156.86      159.48      6.91 o 
   6  -4   6        9.56        9.21      3.19 o 
   7  -4   6       20.15       19.96      3.98 o 
   8  -4   6        7.51       14.40      5.90 o 
   9  -4   6        7.02        0.42      3.42 o 
 -10  -3   6       18.50       17.64      5.83 o 
  -9  -3   6       15.60        6.50      4.40 o 
  -8  -3   6      187.82      175.23     12.48 o 
  -7  -3   6       22.95       16.66      4.96 o 
  -6  -3   6       11.28       11.42      2.47 o 
  -5  -3   6      432.91      431.94     10.93 o 
  -4  -3   6       30.27       33.03      6.07 o 
  -3  -3   6       20.35       19.63      2.27 o 
  -2  -3   6      388.17      414.76     11.41 o 
  -1  -3   6      365.95      321.22      7.31 o 
   0  -3   6        1.01        4.33      1.03 o 
   1  -3   6        5.49        4.20      1.20 o 
   2  -3   6      118.97      120.27      4.20 o 
   3  -3   6       45.64       57.41      4.86 o 
   4  -3   6       60.82       66.65      4.50 o 
   5  -3   6       56.90       57.35      4.76 o 
   6  -3   6       47.85       48.99      6.42 o 
   7  -3   6        4.57        4.60      3.13 o 
   8  -3   6       23.88       30.22      9.56 o 
   9  -3   6       23.40       13.95      5.65 o 
 -10  -2   6        0.07       -0.79      4.62 o 
  -9  -2   6       67.81       64.81      8.10 o 
  -8  -2   6        8.37       -1.08      3.29 o 
  -7  -2   6       12.57       11.50      4.15 o 
  -6  -2   6       50.73       43.34      3.68 o 
  -5  -2   6      179.60      172.94      5.89 o 
  -4  -2   6       84.93       74.78      3.80 o 
  -3  -2   6      262.18      265.02      6.83 o 
  -2  -2   6       81.72       86.87      6.66 o 
  -1  -2   6      523.99      502.17      9.97 o 
   0  -2   6      926.20      985.57     22.14 o 
   1  -2   6       35.27       29.44      3.68 o 
   2  -2   6       15.97       13.09      3.23 o 
   3  -2   6       85.88      106.98      4.86 o 
   4  -2   6        0.13       -1.24      1.55 o 
   5  -2   6       68.53       81.34      5.52 o 
   6  -2   6       21.56       24.13      3.83 o 
   7  -2   6       19.19       13.49      3.61 o 
   8  -2   6       24.45       18.39     10.00 o 
   9  -2   6        8.67       -0.30      4.63 o 
 -10  -1   6        4.00        1.13      4.16 o 
  -9  -1   6       10.57        7.96      4.24 o 
  -8  -1   6      153.02      171.56     16.39 o 
  -7  -1   6       62.30       54.04     10.47 o 
  -6  -1   6       85.82       81.89      4.05 o 
  -5  -1   6       33.95       37.62      4.46 o 
  -4  -1   6      555.21      554.34     11.38 o 
  -3  -1   6      812.63      829.64     16.25 o 
  -2  -1   6     2255.44     2309.66     44.92 o 
  -1  -1   6      842.71      932.19     20.31 o 
   0  -1   6      953.34      915.30     16.05 o 
   1  -1   6        5.74        7.96      1.35 o 
   2  -1   6        0.34       -1.20      1.18 o 
   3  -1   6       94.74       90.50      4.89 o 
   4  -1   6      125.42      119.73      9.75 o 
   5  -1   6       13.41       18.17      3.28 o 
   6  -1   6      254.41      241.63      9.38 o 
   7  -1   6       10.71        4.16      2.86 o 
   8  -1   6        0.90        2.54      3.33 o 
   9  -1   6       17.16       12.89      8.46 o 
 -10   0   6       46.54       38.73      9.38 o 
  -9   0   6       18.67       25.62      5.71 o 
  -8   0   6        6.17        6.61      3.92 o 
  -7   0   6       17.25        9.44      3.66 o 
  -6   0   6      300.89      287.76     11.64 o 
  -5   0   6      110.79      103.34     10.80 o 
  -4   0   6       38.38       45.96      4.44 o 
  -3   0   6       22.05       22.73      2.40 o 
  -2   0   6       69.17       73.40      5.23 o 
  -1   0   6      266.69      296.25      6.88 o 
   0   0   6      121.82      133.03      5.01 o 
   1   0   6       98.35      124.70      4.36 o 
   2   0   6      441.54      526.64     11.54 o 
   3   0   6       78.88       82.01      4.86 o 
   4   0   6       40.06       34.12      3.78 o 
   5   0   6        2.27       -0.32      2.23 o 
   6   0   6      331.81      316.04     10.69 o 
   7   0   6        8.60        4.13      3.15 o 
   8   0   6       65.01       78.23      7.24 o 
 -10   1   6       17.62       17.89     10.71 o 
  -9   1   6        4.67        8.52      4.19 o 
  -8   1   6      219.66      203.96     11.07 o 
  -7   1   6      144.95      138.98      9.88 o 
  -6   1   6      682.43      664.11     19.68 o 
  -5   1   6      342.73      349.89     19.66 o 
  -4   1   6       46.21       46.46      4.53 o 
  -3   1   6      328.23      414.65      8.74 o 
  -2   1   6     2449.68     2698.31     43.56 o 
  -1   1   6      358.09      353.14      9.87 o 
   0   1   6       98.94      121.28      4.29 o 
   1   1   6      234.75      193.03      5.91 o 
   2   1   6      367.16      483.48     11.25 o 
   3   1   6      260.21      262.75      9.38 o 
   4   1   6      192.80      180.12      9.25 o 
   5   1   6       15.02       17.86      3.47 o 
   6   1   6        6.81        7.12      3.18 o 
   7   1   6       20.84       17.69      4.52 o 
   8   1   6       84.54       91.01      7.97 o 
 -10   2   6       10.34       11.07      4.65 o 
  -9   2   6      102.25      105.41      9.70 o 
  -8   2   6       13.08        9.14      4.11 o 
  -7   2   6        0.03       -3.52      2.35 o 
  -6   2   6      152.57      145.91      8.53 o 
  -5   2   6      169.48      162.34      8.11 o 
  -4   2   6       21.39       28.77      5.24 o 
  -3   2   6      713.00      721.29     13.94 o 
  -2   2   6        6.88       14.50      2.30 o 
  -1   2   6       82.47       59.25      6.67 o 
   0   2   6       36.07       38.27      3.83 o 
   1   2   6       62.64       90.72      6.10 o 
   2   2   6       10.93        9.58      3.40 o 
   3   2   6       74.36       69.38      4.97 o 
   4   2   6      110.90      108.41      8.85 o 
   5   2   6        0.30       -2.85      2.36 o 
   6   2   6       36.76       28.71      4.61 o 
   7   2   6       50.19       63.49      6.71 o 
   8   2   6        1.91        0.89      3.84 o 
 -10   3   6       17.37       11.80      9.10 o 
  -9   3   6       38.64       30.14      5.95 o 
  -8   3   6       15.72       12.73      4.37 o 
  -7   3   6        6.51       12.60      4.95 o 
  -6   3   6       38.48       43.53      5.40 o 
  -5   3   6      200.05      189.11      8.85 o 
  -4   3   6      481.41      513.85     11.02 o 
  -3   3   6        3.20        1.77      1.02 o 
  -1   3   6      524.98      529.16     20.95 o 
   0   3   6        1.22       -1.84      1.22 o 
   1   3   6       85.92       89.33      6.88 o 
   2   3   6       94.64       93.67      6.75 o 
   3   3   6        3.55        1.93      2.19 o 
   4   3   6        0.00       -0.65      2.23 o 
   5   3   6       57.38       56.32      5.75 o 
   6   3   6       19.95       19.00      4.31 o 
   7   3   6        5.60        6.37      3.89 o 
 -10   4   6        0.67        1.06      4.88 o 
  -9   4   6       12.36       12.82      6.99 o 
  -8   4   6      155.82      152.07     10.98 o 
  -7   4   6      190.67      174.48     24.10 o 
  -6   4   6       97.70       88.67     12.31 o 
  -5   4   6        1.20        1.75      2.08 o 
  -4   4   6      289.71      318.68      8.35 o 
  -3   4   6       11.06        6.00      1.83 o 
  -2   4   6     1538.22     1627.88     28.82 o 
  -1   4   6      219.51      212.95     13.31 o 
   0   4   6      596.53      603.76     20.58 o 
   1   4   6       14.65       12.46      2.52 o 
   2   4   6      168.57      166.88      7.00 o 
   3   4   6        2.75        3.24      2.50 o 
   4   4   6       56.40       67.16      6.04 o 
   5   4   6        9.40        3.54      3.60 o 
   6   4   6       13.66       14.83      4.23 o 
   7   4   6        5.54        9.85      4.34 o 
 -10   5   6       33.05       33.54     14.75 o 
  -9   5   6        0.30        3.21      3.62 o 
  -8   5   6        0.71        5.34      3.49 o 
  -7   5   6      229.55      218.31     14.90 o 
  -6   5   6      141.40      146.72     15.43 o 
  -5   5   6      122.81      124.64      7.85 o 
  -4   5   6      134.86      147.08      5.80 o 
  -3   5   6        2.49        1.89      1.71 o 
  -2   5   6        0.03        1.66      2.48 o 
  -1   5   6        1.79        1.78      1.84 o 
   0   5   6      344.04      339.30     11.97 o 
   1   5   6      120.98      145.38      8.43 o 
   2   5   6        0.28        0.36      2.24 o 
   3   5   6       67.10       85.96      6.51 o 
   4   5   6        2.39        1.39      2.84 o 
   5   5   6       12.02       16.54      4.24 o 
   6   5   6        2.30       -3.19      3.21 o 
  -9   6   6        0.93        4.57      4.74 o 
  -8   6   6        9.56        7.06      3.94 o 
  -7   6   6       23.81       26.70      5.07 o 
  -6   6   6       16.19        7.89      5.57 o 
  -5   6   6      162.93      170.73      9.15 o 
  -4   6   6       48.15       51.78      4.13 o 
  -3   6   6       34.23       37.89      4.04 o 
  -2   6   6       43.10       47.76      4.04 o 
  -1   6   6        5.81        8.35      2.53 o 
   0   6   6       79.92       90.43      5.91 o 
   1   6   6       43.97       46.78      4.76 o 
   2   6   6        1.41        1.17      3.73 o 
   3   6   6        7.76       10.81      4.48 o 
   4   6   6        2.12        4.11      4.07 o 
   5   6   6       17.35       26.45      6.50 o 
  -9   7   6        1.27        6.82      7.07 o 
  -8   7   6       10.39       -0.53      5.80 o 
  -7   7   6      116.46      123.93     16.34 o 
  -6   7   6       96.36      100.11     14.33 o 
  -5   7   6        0.01       -1.10      4.63 o 
  -4   7   6      132.96      120.27      8.54 o 
  -3   7   6        2.53       -1.60      2.91 o 
  -2   7   6      123.45      125.59      9.58 o 
  -1   7   6        3.48        7.91      3.31 o 
   0   7   6        6.83        5.12      3.27 o 
   1   7   6      273.08      284.57     12.99 o 
   2   7   6       32.35       47.24     15.18 o 
   3   7   6        0.07       -3.70      3.10 o 
   4   7   6       57.36       70.62      8.69 o 
  -8   8   6        5.08       10.96      7.56 o 
  -7   8   6       33.71       43.55     10.82 o 
  -6   8   6       78.42       65.19     12.48 o 
  -5   8   6       43.26       30.80      9.15 o 
  -4   8   6        1.80        2.31      3.10 o 
  -3   8   6       13.78       11.80      5.17 o 
  -2   8   6       14.54       15.15      4.28 o 
  -1   8   6        3.75        2.82      3.35 o 
   0   8   6        0.59        1.64      3.67 o 
   1   8   6       34.20       33.32      7.84 o 
   2   8   6       39.17       38.56      6.64 o 
   3   8   6       51.59       33.98      6.72 o 
  -7   9   6       64.24       56.80     12.62 o 
  -6   9   6        0.23       -6.15      5.69 o 
  -5   9   6        0.43        2.02      6.32 o 
  -4   9   6        3.00        3.98      5.80 o 
  -3   9   6       27.91       13.13      5.68 o 
  -2   9   6        1.92       -3.88      3.26 o 
  -1   9   6       11.89        7.21      6.44 o 
   0   9   6        2.22        1.23      3.60 o 
   1   9   6        1.65       -2.26      3.41 o 
   2   9   6       30.72       33.67      6.59 o 
  -5  10   6        2.36       -2.00      5.61 o 
  -4  10   6        2.58       -2.04      6.35 o 
  -3  10   6        1.17       -3.74      4.43 o 
  -2  10   6        4.75        2.20      6.58 o 
  -1  10   6        6.29        5.00      4.05 o 
   0  10   6        0.63        3.39      4.09 o 
  -1 -12   7        7.06       -2.75      5.59 o 
   0 -12   7        0.62        9.49      4.56 o 
   1 -12   7        5.25        0.33      4.95 o 
   2 -12   7       46.93       46.85     10.75 o 
   3 -12   7       20.73       19.74      8.19 o 
  -3 -11   7        0.01       -0.13      3.65 o 
  -2 -11   7        1.10        4.21      3.66 o 
  -1 -11   7       11.56       10.55      4.44 o 
   0 -11   7       24.82       28.76      6.58 o 
   1 -11   7        6.79        8.67      4.91 o 
   2 -11   7       27.56       32.56      8.40 o 
   3 -11   7       26.60       29.61      8.81 o 
   4 -11   7       41.17       63.96     11.70 o 
   5 -11   7        2.75        2.05      5.87 o 
  -5 -10   7        0.22        2.53      3.76 o 
  -4 -10   7       65.20       61.39      7.68 o 
  -3 -10   7        2.59        1.30      3.82 o 
  -2 -10   7        7.59        6.26      6.21 o 
  -1 -10   7       53.08       59.20      7.11 o 
   0 -10   7        7.76        1.00      3.13 o 
   1 -10   7       10.32       14.18      4.34 o 
   2 -10   7       19.58       23.41      7.68 o 
   3 -10   7        7.52        6.09      3.98 o 
   4 -10   7       50.65       53.94     10.32 o 
   5 -10   7       36.75       43.04      9.63 o 
   6 -10   7        2.10       -4.31      4.71 o 
  -6  -9   7        7.74        3.71      3.83 o 
  -5  -9   7       99.95       76.85      8.19 o 
  -4  -9   7       22.63       18.55      4.73 o 
  -3  -9   7        1.82        5.80      3.51 o 
  -2  -9   7       65.30       77.12      7.56 o 
  -1  -9   7        7.66       10.58      3.65 o 
   0  -9   7       42.83       38.56      5.33 o 
   1  -9   7       25.01       36.24      5.29 o 
   2  -9   7        6.16        7.67      4.96 o 
   3  -9   7       56.42       47.04      6.13 o 
   4  -9   7       54.19       57.21      6.72 o 
   5  -9   7       33.33       37.53      8.47 o 
   6  -9   7        1.09        0.65      4.98 o 
   7  -9   7        5.25        6.72      6.40 o 
  -7  -8   7        1.20        0.04      3.33 o 
  -6  -8   7       20.35       27.20      6.01 o 
  -5  -8   7       63.87       55.93      5.40 o 
  -4  -8   7      191.91      202.93     14.61 o 
  -3  -8   7        1.04        2.53      2.33 o 
  -2  -8   7       20.16       22.76      5.34 o 
  -1  -8   7       17.05       18.21      3.91 o 
   0  -8   7      278.28      286.70     11.21 o 
   1  -8   7        6.14        0.77      6.38 o 
   2  -8   7      234.30      240.51     11.13 o 
   3  -8   7       33.86       33.80      4.85 o 
   4  -8   7        2.56        7.95      3.34 o 
   5  -8   7       41.80       23.02      7.34 o 
   6  -8   7        1.74       13.32      6.14 o 
   7  -8   7        0.83        5.66      5.66 o 
  -8  -7   7       30.16       35.37     12.82 o 
  -7  -7   7        1.24       -0.62      2.30 o 
  -6  -7   7        0.42       -2.83      2.21 o 
  -5  -7   7        3.33        5.30      2.66 o 
  -4  -7   7      109.27      109.11      7.58 o 
  -3  -7   7        0.03       -1.55      1.76 o 
  -2  -7   7      222.73      226.30      7.84 o 
  -1  -7   7       96.50       93.90      4.96 o 
   0  -7   7       43.70       41.68      3.50 o 
   1  -7   7      207.37      213.87      6.91 o 
   2  -7   7       43.68       48.84      3.88 o 
   3  -7   7      290.14      298.74     12.31 o 
   4  -7   7       42.06       45.23      4.38 o 
   5  -7   7        7.36        6.64      3.14 o 
   6  -7   7      131.59      124.10      9.65 o 
   7  -7   7        0.04       -5.16      3.44 o 
   8  -7   7        6.93        5.92      4.66 o 
  -8  -6   7        1.39        0.76      4.44 o 
  -7  -6   7       53.72       59.77      7.30 o 
  -6  -6   7        6.61        2.73      2.17 o 
  -5  -6   7       25.76       27.03      3.67 o 
  -4  -6   7       18.50       16.86      2.92 o 
  -3  -6   7       52.34       53.88      4.31 o 
  -2  -6   7      108.70      104.41      6.77 o 
  -1  -6   7      268.12      272.18      7.82 o 
   0  -6   7        7.44        6.63      1.82 o 
   1  -6   7       89.85       90.70      4.51 o 
   2  -6   7      982.50     1000.62     19.45 o 
   3  -6   7        2.05        0.98      1.73 o 
   4  -6   7      191.35      191.39      7.18 o 
   5  -6   7      100.69      102.85      7.85 o 
   6  -6   7        4.96        7.05      3.03 o 
   7  -6   7       81.58       93.93     10.89 o 
   8  -6   7        5.91        0.10      5.89 o 
  -9  -5   7       34.75       40.71      7.00 o 
  -8  -5   7       38.06       36.11      9.91 o 
  -7  -5   7       70.09       78.52      6.50 o 
  -6  -5   7       18.95       15.35      3.10 o 
  -5  -5   7      129.49      122.38      6.27 o 
  -4  -5   7       79.92       70.76      8.07 o 
  -3  -5   7      808.23      801.20     16.65 o 
  -2  -5   7        0.82        0.92      1.91 o 
  -1  -5   7     1028.42     1083.59     20.14 o 
   0  -5   7        0.08        0.70      1.34 o 
   1  -5   7      907.08      946.23     23.90 o 
   2  -5   7      190.61      194.45      6.06 o 
   3  -5   7      417.09      402.36     12.11 o 
   4  -5   7       82.13       93.43      5.58 o 
   5  -5   7       43.89       47.55      4.50 o 
   6  -5   7       12.34       12.08      3.22 o 
   7  -5   7       57.76       67.23      7.69 o 
   8  -5   7        2.49        0.10      3.93 o 
  -9  -4   7       63.59       65.20      9.24 o 
  -8  -4   7        1.39        5.99      6.67 o 
  -7  -4   7       61.05       52.53      4.86 o 
  -6  -4   7       95.75      102.80      6.19 o 
  -5  -4   7        8.40        8.49      2.30 o 
  -4  -4   7       83.59       90.86      5.20 o 
  -3  -4   7     1802.56     1861.74     40.14 o 
  -2  -4   7     1145.44     1147.60     21.02 o 
  -1  -4   7      864.08      830.59     15.78 o 
   0  -4   7       71.95       73.08      3.28 o 
   1  -4   7        1.10        1.35      1.78 o 
   2  -4   7      143.38      138.18      4.65 o 
   3  -4   7      460.76      481.09     11.17 o 
   4  -4   7      318.71      316.69      9.13 o 
   5  -4   7      141.47      139.64      6.58 o 
   6  -4   7        6.39        4.49      2.71 o 
   7  -4   7       28.52       26.86      4.47 o 
   8  -4   7       13.71       13.05      4.99 o 
 -10  -3   7        9.94       17.19      5.56 o 
  -9  -3   7        4.68        4.45      9.31 o 
  -8  -3   7       51.77       43.09      8.06 o 
  -7  -3   7       14.39       10.26      4.04 o 
  -6  -3   7       20.58       16.48      6.57 o 
  -5  -3   7       45.70       45.11      5.29 o 
  -4  -3   7      458.60      434.56     15.67 o 
  -3  -3   7      177.39      178.13      6.65 o 
  -2  -3   7     5352.31     5296.31    102.52 o 
  -1  -3   7      421.84      463.91      9.65 o 
   0  -3   7        8.66        2.27      2.16 o 
   1  -3   7      150.12      164.73      7.13 o 
   2  -3   7      117.15      118.37     10.72 o 
   3  -3   7       49.17       61.91      4.56 o 
   4  -3   7        0.11       -1.19      1.72 o 
   5  -3   7      202.42      205.01      7.85 o 
   6  -3   7       24.79       31.89      4.28 o 
   7  -3   7       28.04       33.01      4.79 o 
   8  -3   7       21.78       15.98      8.10 o 
 -10  -2   7       33.60       33.40      6.83 o 
  -9  -2   7       30.98       29.93      6.19 o 
  -8  -2   7        0.28       -3.83      5.37 o 
  -7  -2   7      247.25      267.28     12.40 o 
  -6  -2   7       38.43       42.59      3.57 o 
  -5  -2   7        0.74        1.50      1.39 o 
  -4  -2   7        1.33       -1.61      1.07 o 
  -3  -2   7     1489.86     1546.16     26.72 o 
  -2  -2   7       21.10       24.50      2.25 o 
  -1  -2   7      265.05      304.35      6.93 o 
   0  -2   7     1389.97     1372.11     29.95 o 
   1  -2   7      745.44      730.59     18.45 o 
   2  -2   7       27.29       25.97      3.84 o 
   3  -2   7      819.10      820.43     16.61 o 
   4  -2   7        8.67        9.26      2.34 o 
   5  -2   7      213.73      206.25      7.91 o 
   6  -2   7       11.75       10.75      3.27 o 
   7  -2   7       83.83       85.58      6.86 o 
   8  -2   7       11.27       18.61      4.38 o 
 -10  -1   7       40.46       38.74      6.96 o 
  -9  -1   7       53.58       47.81      8.20 o 
  -8  -1   7        3.98        7.22      3.89 o 
  -7  -1   7      527.06      479.54     17.09 o 
  -6  -1   7       54.83       54.90      6.17 o 
  -5  -1   7      232.81      239.22      6.50 o 
  -4  -1   7       83.59       78.05      3.55 o 
  -3  -1   7        5.02        6.35      1.43 o 
  -2  -1   7      552.24      657.64     12.81 o 
  -1  -1   7     1108.10     1200.14     25.69 o 
   0  -1   7      964.33     1009.73     17.89 o 
   1  -1   7       55.63       70.15      3.38 o 
   2  -1   7       70.94       72.73      3.83 o 
   3  -1   7       54.54       46.72      5.44 o 
   4  -1   7       16.09       13.70      2.68 o 
   5  -1   7        9.99       11.44      2.99 o 
   6  -1   7      349.26      338.20     11.17 o 
   7  -1   7       42.86       40.48      5.22 o 
   8  -1   7       13.58       13.57      6.05 o 
 -10   0   7       14.00        7.86      4.54 o 
  -9   0   7      108.32      111.10     10.38 o 
  -8   0   7        0.81        8.08      8.61 o 
  -7   0   7       23.36       24.67      4.93 o 
  -6   0   7        0.19        0.10      3.72 o 
  -5   0   7       95.15      100.88      7.40 o 
  -4   0   7        6.03        8.81      2.77 o 
  -3   0   7       19.66       24.77      2.12 o 
  -2   0   7      351.51      363.03      8.32 o 
  -1   0   7     1127.20     1159.30     26.91 o 
   0   0   7      202.35      180.66      9.78 o 
   1   0   7      804.56      802.47     15.57 o 
   2   0   7       85.78       70.80      4.28 o 
   3   0   7       15.43       18.23      2.63 o 
   4   0   7       15.67       19.14      3.04 o 
   5   0   7       52.05       66.40      5.74 o 
   6   0   7      165.12      164.74      9.10 o 
   7   0   7        0.04       -2.08      2.41 o 
   8   0   7       51.31       62.57      6.86 o 
 -10   1   7        1.31        5.26      4.58 o 
  -9   1   7       39.62       39.66      6.64 o 
  -8   1   7        3.14        7.80      3.69 o 
  -7   1   7       21.55       25.33      4.86 o 
  -6   1   7        1.87        3.21      2.76 o 
  -5   1   7        3.14        1.21      2.27 o 
  -4   1   7      229.34      217.57     14.28 o 
  -3   1   7        1.25        6.21      1.35 o 
  -2   1   7       78.77       64.54      3.41 o 
  -1   1   7      634.51      616.25     20.25 o 
   0   1   7        2.82        1.86      1.38 o 
   1   1   7      987.52     1022.75     19.48 o 
   2   1   7      424.86      411.65     10.37 o 
   3   1   7      283.42      280.51      8.75 o 
   4   1   7       16.68       19.82      3.29 o 
   5   1   7        0.18        0.09      2.92 o 
   6   1   7       10.67        7.65      3.28 o 
   7   1   7       65.05       68.30     10.39 o 
   8   1   7        4.84        5.35      3.83 o 
 -10   2   7        0.24        4.83      4.24 o 
  -9   2   7        1.16        2.91      3.76 o 
  -8   2   7       36.78       34.79      5.85 o 
  -7   2   7      625.76      624.34     20.03 o 
  -6   2   7        7.96        6.34      2.86 o 
  -5   2   7      336.68      332.95     13.66 o 
  -4   2   7      161.30      166.06      4.79 o 
  -3   2   7      897.91      966.44     18.15 o 
  -2   2   7      168.50      167.60      5.46 o 
  -1   2   7      575.10      633.46     23.87 o 
   0   2   7       48.61       47.27      3.52 o 
   1   2   7       22.29       20.34      3.15 o 
   2   2   7      423.09      493.96     12.21 o 
   3   2   7       57.29       58.30      6.12 o 
   4   2   7        1.69        5.31      2.58 o 
   5   2   7        0.32       -0.11      2.56 o 
   6   2   7       19.39       19.79      4.24 o 
   7   2   7        9.60       11.14      4.01 o 
 -10   3   7       13.05       16.78      5.34 o 
  -9   3   7        7.91       10.50      4.51 o 
  -8   3   7       73.37       70.70      7.86 o 
  -7   3   7       13.58       17.66      4.26 o 
  -6   3   7      463.73      479.55     20.95 o 
  -5   3   7       53.49       51.60      5.51 o 
  -4   3   7      778.77      809.53     16.01 o 
  -3   3   7      429.34      466.10     10.74 o 
  -2   3   7      486.21      471.42     43.59 o 
  -1   3   7       61.27       58.48      7.79 o 
   0   3   7        5.21        1.68      1.60 o 
   1   3   7       18.97       19.31      2.91 o 
   2   3   7        0.34       -2.58      1.74 o 
   3   3   7        0.36       -0.05      1.98 o 
   4   3   7        0.01        0.01      3.62 o 
   5   3   7        0.12       -1.88      3.41 o 
   6   3   7        1.39        5.11      3.64 o 
   7   3   7        1.73       -1.37      3.29 o 
 -10   4   7       20.53       21.93      5.71 o 
  -9   4   7        8.54        6.59      4.27 o 
  -8   4   7        4.02        2.63      3.53 o 
  -7   4   7      490.30      467.86     16.96 o 
  -6   4   7        6.66        4.77      2.98 o 
  -5   4   7       99.41       92.68     11.68 o 
  -4   4   7       20.12       20.58      2.56 o 
  -3   4   7      186.57      198.29      6.56 o 
  -2   4   7      246.86      269.19      7.93 o 
  -1   4   7      328.75      319.77      9.04 o 
   0   4   7       36.07       33.22      4.31 o 
   1   4   7        8.19        5.60      2.41 o 
   2   4   7       10.44        8.75      2.71 o 
   3   4   7       19.08       36.30      4.45 o 
   4   4   7        4.50        1.96      2.92 o 
   5   4   7       21.47        7.53      3.69 o 
   6   4   7       12.96       17.08      4.65 o 
  -9   5   7       11.04       13.19      4.75 o 
  -8   5   7       18.86       22.94      5.25 o 
  -7   5   7      447.89      245.15     15.14 o 
  -6   5   7       34.18       33.57      5.22 o 
  -5   5   7       15.79       22.55      5.99 o 
  -4   5   7      194.03      201.88      6.93 o 
  -3   5   7      113.80      112.67      5.29 o 
  -2   5   7        9.71        9.22      2.30 o 
  -1   5   7       64.57       68.94      4.89 o 
   0   5   7      128.15      136.31      8.08 o 
   1   5   7       92.57       94.97      7.41 o 
   2   5   7      134.87      153.56      8.43 o 
   3   5   7       33.44       36.99      4.89 o 
   4   5   7       12.94       13.26      5.37 o 
   5   5   7        0.23       -0.21      2.97 o 
   6   5   7       35.96       50.89      8.28 o 
  -9   6   7       12.47       18.75      5.08 o 
  -8   6   7       34.89       36.84      6.07 o 
  -7   6   7       13.23       11.28      6.30 o 
  -6   6   7      196.53      198.51     16.24 o 
  -5   6   7       30.07       36.63      5.24 o 
  -4   6   7       24.53       21.03      4.86 o 
  -3   6   7        9.33       10.77      3.43 o 
  -2   6   7       45.39       50.71      4.44 o 
  -1   6   7        0.03        0.42      2.48 o 
   0   6   7        1.41       -0.96      2.08 o 
   1   6   7        6.41        8.00      3.98 o 
   2   6   7       35.83       23.04      5.19 o 
   3   6   7       34.42       36.67      6.36 o 
   4   6   7        8.93        8.55      4.92 o 
   5   6   7       15.56       18.13      5.97 o 
  -8   7   7        9.44        6.78      7.50 o 
  -7   7   7        3.42       13.68      7.57 o 
  -6   7   7       11.96       13.19      6.99 o 
  -5   7   7        5.85       -0.47      5.28 o 
  -4   7   7        9.92       11.50      3.71 o 
  -3   7   7       65.65       68.42      8.65 o 
  -2   7   7        9.71       10.25      8.00 o 
  -1   7   7       18.86       18.94      4.42 o 
   0   7   7       39.39       30.96      5.52 o 
   1   7   7       16.40       21.54      5.05 o 
   2   7   7       32.82       35.39      6.09 o 
   3   7   7        0.56       -2.22      5.03 o 
   4   7   7        0.23       -4.89      6.93 o 
  -8   8   7       22.85       15.60      8.27 o 
  -7   8   7       12.68        5.25      7.02 o 
  -6   8   7        0.80        6.86      6.57 o 
  -5   8   7        0.74        0.45      5.57 o 
  -4   8   7       28.83       46.57     10.01 o 
  -3   8   7       37.57       45.07      7.94 o 
  -2   8   7       14.48       10.33      6.74 o 
  -1   8   7       12.02       14.98      4.36 o 
   0   8   7        7.30        4.02      3.80 o 
   1   8   7        0.66        1.60      3.60 o 
   2   8   7       49.65       57.49     10.27 o 
   3   8   7        2.18        5.35      4.65 o 
  -6   9   7       14.77       27.80      9.80 o 
  -5   9   7        0.02        1.31      6.15 o 
  -4   9   7        4.85       -1.55      5.96 o 
  -3   9   7       19.56       19.06      6.65 o 
  -2   9   7       15.74       19.10      5.03 o 
  -1   9   7        9.27       17.27      5.06 o 
   0   9   7        1.03       -0.52      4.04 o 
   1   9   7        2.01        3.70      4.18 o 
  -3  10   7       25.29       21.50      7.17 o 
  -2  10   7        0.39        0.49      3.88 o 
  -1 -12   8        5.98        5.50      4.31 o 
   0 -12   8       26.41       14.90      7.45 o 
   1 -12   8        0.14       10.27      6.78 o 
   2 -12   8       76.40       82.05     13.35 o 
   3 -12   8       68.96       77.48     13.05 o 
  -3 -11   8        7.77       11.35     10.39 o 
  -2 -11   8       11.83       13.89      4.79 o 
  -1 -11   8       11.35       11.41      4.46 o 
   0 -11   8       21.48       14.59      4.54 o 
   1 -11   8       73.89       61.88     10.98 o 
   2 -11   8        0.00       -5.81      3.88 o 
   3 -11   8       85.63       72.38     11.95 o 
   4 -11   8       14.21        6.33      6.60 o 
   5 -11   8       11.83       21.67      8.36 o 
  -5 -10   8        0.35        0.61      3.70 o 
  -4 -10   8       12.13        5.85      4.06 o 
  -3 -10   8       18.87       15.64      4.66 o 
  -2 -10   8       69.08       75.76      7.94 o 
  -1 -10   8        4.16        3.63      3.31 o 
   0 -10   8       16.11       20.89      4.83 o 
   1 -10   8       13.05        0.79      4.76 o 
   2 -10   8      143.89      165.36     16.74 o 
   3 -10   8        4.22        3.24      4.83 o 
   4 -10   8        0.16        3.68      5.23 o 
   5 -10   8        1.71        0.44      4.60 o 
   6 -10   8       10.10        5.88      6.44 o 
  -6  -9   8        0.36       -0.63      3.50 o 
  -5  -9   8        1.99        5.18      3.55 o 
  -4  -9   8        0.01       -3.21      2.68 o 
  -3  -9   8       11.59       12.41      4.16 o 
  -2  -9   8       51.02       53.80      6.42 o 
  -1  -9   8       16.77       18.76      4.24 o 
   0  -9   8       29.83       30.02      7.22 o 
   1  -9   8       96.38      127.18      9.01 o 
   2  -9   8        1.85        3.15      4.38 o 
   3  -9   8      196.13      245.49     17.11 o 
   4  -9   8       15.02       25.86      7.53 o 
   5  -9   8        0.37        4.02      5.36 o 
   6  -9   8        0.02       -4.32      4.95 o 
  -7  -8   8        0.94        6.43      6.51 o 
  -6  -8   8        7.11        3.61      2.88 o 
  -5  -8   8        3.36        3.75      3.41 o 
  -4  -8   8        0.18        0.70      2.37 o 
  -3  -8   8       33.11       40.85      5.92 o 
  -2  -8   8       51.03       53.85      5.37 o 
  -1  -8   8       90.13       86.34      5.39 o 
   0  -8   8       43.16       37.05      3.73 o 
   1  -8   8       58.41       57.70      4.41 o 
   2  -8   8        9.70        6.92      2.32 o 
   3  -8   8       40.99       65.45     11.26 o 
   4  -8   8       31.87       30.54      7.53 o 
   5  -8   8        1.96        0.71      4.54 o 
   6  -8   8      108.08      125.53     14.69 o 
   7  -8   8        0.00        4.24      5.62 o 
  -8  -7   8        2.80        2.23      4.78 o 
  -7  -7   8       49.20       37.06      4.82 o 
  -6  -7   8        6.90       10.71      3.16 o 
  -5  -7   8       16.99       18.84      3.46 o 
  -4  -7   8      134.40      147.85      7.37 o 
  -3  -7   8        8.88        6.95      2.43 o 
  -2  -7   8      321.58      321.88      9.42 o 
  -1  -7   8       69.16       71.54      4.73 o 
   0  -7   8       71.74       66.73      4.43 o 
   1  -7   8      130.12      118.72      5.40 o 
   2  -7   8      196.14      201.24      9.92 o 
   3  -7   8        1.30        0.55      2.67 o 
   4  -7   8       87.46      100.51      8.14 o 
   5  -7   8        0.62        0.33      3.35 o 
   6  -7   8       94.09      107.74     13.26 o 
   7  -7   8       15.37       18.92      5.25 o 
  -8  -6   8       10.39        5.05      4.13 o 
  -7  -6   8        3.98       -0.19      2.45 o 
  -6  -6   8      129.29      125.06      7.50 o 
  -5  -6   8       97.02      123.36     12.35 o 
  -4  -6   8       18.40       14.04      3.06 o 
  -3  -6   8       44.24       45.75      4.62 o 
  -2  -6   8      266.49      269.48     10.59 o 
  -1  -6   8        8.63        7.57      2.00 o 
   0  -6   8        0.50       -0.14      1.39 o 
   1  -6   8       46.72       49.64      6.80 o 
   2  -6   8       93.95      103.34      6.95 o 
   3  -6   8       62.43       72.56      5.41 o 
   4  -6   8       23.23       21.47      6.18 o 
   5  -6   8        7.27        8.43      3.83 o 
   6  -6   8       41.77       37.05      5.98 o 
   7  -6   8       57.00       55.19      7.28 o 
   8  -6   8        9.02       10.14      5.19 o 
  -9  -5   8        1.28        6.49      5.92 o 
  -8  -5   8        0.54        1.49      3.79 o 
  -7  -5   8       87.61      105.51      9.51 o 
  -6  -5   8        1.07        0.83      2.21 o 
  -5  -5   8       37.68       48.90      4.41 o 
  -4  -5   8       24.44       22.12      2.98 o 
  -3  -5   8       86.29       92.30      5.30 o 
  -2  -5   8        0.13        0.11      1.57 o 
  -1  -5   8      262.87      245.38      7.04 o 
   0  -5   8       71.21       75.70      3.81 o 
   1  -5   8       63.87       62.76      3.33 o 
   2  -5   8       23.73       29.92      3.13 o 
   3  -5   8      200.16      214.44      6.92 o 
   4  -5   8       38.56       42.62      6.22 o 
   5  -5   8        6.80        6.62      3.47 o 
   6  -5   8      145.99      146.79     15.00 o 
   7  -5   8        0.09       -5.09      3.39 o 
   8  -5   8       19.86       20.97      5.46 o 
  -9  -4   8        9.03       14.39      5.51 o 
  -8  -4   8        1.38        5.12      4.05 o 
  -7  -4   8        0.06        5.06      3.62 o 
  -6  -4   8       31.05       36.01      3.99 o 
  -5  -4   8        4.24        4.95      1.98 o 
  -4  -4   8      319.27      355.36      9.66 o 
  -3  -4   8      103.26      107.07      6.22 o 
  -2  -4   8     4771.71     4792.48     76.04 o 
  -1  -4   8      207.45      207.73      5.90 o 
   0  -4   8      245.34      263.06      9.51 o 
   1  -4   8      185.68      198.27      8.31 o 
   2  -4   8      458.91      463.27     11.76 o 
   3  -4   8      126.14      116.94      6.48 o 
   4  -4   8        0.76       -0.08      2.03 o 
   5  -4   8        6.04        6.75      3.67 o 
   6  -4   8        2.63        3.00      3.73 o 
   7  -4   8       40.25       45.65     11.66 o 
   8  -4   8        9.85        4.45      4.25 o 
  -9  -3   8       38.58       32.86      6.52 o 
  -8  -3   8        4.27        2.25      3.53 o 
  -7  -3   8       81.72       88.95      8.50 o 
  -6  -3   8        7.75       10.58      2.44 o 
  -5  -3   8      307.94      303.19      8.71 o 
  -4  -3   8      156.31      169.49      5.97 o 
  -3  -3   8      258.61      236.63      6.94 o 
  -2  -3   8     1268.40     1262.88     27.84 o 
  -1  -3   8     2161.27     2312.64     37.97 o 
   0  -3   8      769.11      814.80     20.30 o 
   1  -3   8      240.45      227.36     18.42 o 
   2  -3   8       39.88       39.01      2.70 o 
   3  -3   8        1.41        1.26      1.62 o 
   4  -3   8      277.95      268.00     11.24 o 
   5  -3   8      313.64      287.15      9.55 o 
   6  -3   8       40.41       28.12      8.75 o 
   7  -3   8        6.08        3.05      4.15 o 
   8  -3   8        3.81        0.46      4.23 o 
 -10  -2   8        0.52       -1.06      4.01 o 
  -9  -2   8        5.34        7.64      4.31 o 
  -8  -2   8        0.38        0.69      4.62 o 
  -7  -2   8      432.54      413.61     33.88 o 
  -6  -2   8        0.06        1.07      2.71 o 
  -5  -2   8        2.82        3.84      1.77 o 
  -4  -2   8       92.64       89.02      6.02 o 
  -3  -2   8      145.37      136.48      5.54 o 
  -2  -2   8      599.68      660.05     13.13 o 
  -1  -2   8      396.59      398.79      8.63 o 
   0  -2   8       23.09       22.98      3.26 o 
   1  -2   8       97.49       81.17      8.41 o 
   2  -2   8      198.14      212.64      7.56 o 
   3  -2   8       29.44       25.60      3.38 o 
   4  -2   8        2.11       -0.91      1.89 o 
   5  -2   8      149.89      160.37      7.38 o 
   6  -2   8        0.04        0.22      2.71 o 
   7  -2   8        0.29        0.88      3.97 o 
   8  -2   8        0.16       -5.43      3.62 o 
 -10  -1   8        2.28        0.75      4.39 o 
  -9  -1   8       36.42       34.76     12.07 o 
  -8  -1   8      304.52      291.39     13.68 o 
  -7  -1   8        5.40        6.14      3.57 o 
  -6  -1   8      202.47      218.35     16.98 o 
  -5  -1   8        4.07        2.77      1.32 o 
  -4  -1   8      284.91      317.50      7.87 o 
  -3  -1   8        0.47        0.84      1.29 o 
  -2  -1   8      251.82      230.52      6.29 o 
  -1  -1   8       83.42      107.45      7.06 o 
   0  -1   8        2.22        0.32      1.06 o 
   1  -1   8        2.35        7.13      1.50 o 
   2  -1   8      145.65      140.56      5.14 o 
   3  -1   8      201.94      190.55      6.65 o 
   4  -1   8        5.24        8.18      2.54 o 
   5  -1   8        9.97        8.45      3.03 o 
   6  -1   8        1.08        1.19      2.73 o 
   7  -1   8      154.62      154.69     15.41 o 
   8  -1   8        0.25        1.56      4.25 o 
 -10   0   8      109.90      108.61     10.86 o 
  -9   0   8        2.52        2.95      3.73 o 
  -8   0   8        0.01        1.50      3.54 o 
  -7   0   8      558.45      543.86     18.52 o 
  -6   0   8      347.79      325.21     16.09 o 
  -5   0   8      209.07      197.88      9.04 o 
  -4   0   8       11.31       14.53      1.83 o 
  -3   0   8       14.76       19.51      2.13 o 
  -2   0   8     1201.31     1226.23     21.99 o 
  -1   0   8       50.92       46.00      6.26 o 
   0   0   8       48.73       41.95      4.49 o 
   1   0   8       99.40       97.76      4.54 o 
   2   0   8       38.85       37.62      3.36 o 
   3   0   8       73.43       76.62      5.78 o 
   4   0   8      103.26      107.73      6.52 o 
   5   0   8      187.38      181.74      8.41 o 
   6   0   8        2.83        7.36      3.63 o 
   7   0   8       63.32       51.82      6.24 o 
 -10   1   8        4.93        6.91      4.35 o 
  -9   1   8        0.11        2.14      3.68 o 
  -8   1   8       31.38       30.62      8.79 o 
  -7   1   8      121.34      124.38     11.87 o 
  -6   1   8      167.46      154.69      9.20 o 
  -5   1   8       63.61       64.76      6.08 o 
  -4   1   8     1132.84     1168.93     21.12 o 
  -3   1   8      574.01      605.60     12.63 o 
  -2   1   8      144.22      157.76      6.83 o 
  -1   1   8      163.98       93.80      6.70 o 
   0   1   8      313.51      315.98      8.33 o 
   1   1   8        2.68        1.07      1.63 o 
   2   1   8        9.01        5.31      2.05 o 
   3   1   8        7.76       13.51      2.71 o 
   4   1   8        9.37        7.17      2.75 o 
   5   1   8       59.88       44.64      5.14 o 
   6   1   8       28.00       29.48      4.75 o 
   7   1   8        3.07        1.28      2.80 o 
 -10   2   8       18.85       25.29      5.97 o 
  -9   2   8       10.51       16.07      5.52 o 
  -8   2   8       78.91       90.90      8.92 o 
  -7   2   8      237.28      242.71     11.72 o 
  -6   2   8        0.03       -0.74      3.77 o 
  -5   2   8      507.44      476.68     15.63 o 
  -4   2   8       77.51       83.93      8.90 o 
  -3   2   8      156.50      155.11      6.85 o 
  -2   2   8      201.76      189.61      6.17 o 
  -1   2   8       86.71       83.89      6.87 o 
   0   2   8      130.95      140.31      5.57 o 
   1   2   8      653.15      612.39     16.86 o 
   2   2   8      243.48      262.46      8.54 o 
   3   2   8       19.47       14.63      3.12 o 
   4   2   8       12.73        7.66      2.85 o 
   5   2   8       87.70       81.72      8.50 o 
   6   2   8        9.60        4.23      3.43 o 
   7   2   8        6.37        5.77      4.87 o 
 -10   3   8       12.88       14.92      6.93 o 
  -9   3   8       28.68       29.46      9.17 o 
  -8   3   8       51.46       45.90      7.00 o 
  -7   3   8       27.32       22.64      5.05 o 
  -6   3   8       55.95       61.39      6.53 o 
  -5   3   8        8.58        5.22      2.82 o 
  -4   3   8       83.12       92.79      4.43 o 
  -3   3   8      160.82      151.03      7.60 o 
  -2   3   8      259.38      282.90      8.16 o 
  -1   3   8       92.16       85.26     14.61 o 
   0   3   8       59.98       48.46      8.18 o 
   1   3   8       45.36       50.26      5.36 o 
   2   3   8       64.65       53.47      5.91 o 
   3   3   8        8.08       11.52      4.54 o 
   4   3   8       51.84       48.61      5.31 o 
   5   3   8       18.90       13.65      3.90 o 
   6   3   8        7.26       12.34      4.10 o 
 -10   4   8      107.87      115.05     11.02 o 
  -9   4   8      196.54      208.67     20.27 o 
  -8   4   8       21.63       22.57      5.23 o 
  -7   4   8      120.60      142.56     10.59 o 
  -6   4   8       53.12       64.77      6.91 o 
  -5   4   8        0.01        1.08      2.05 o 
  -4   4   8      105.98      111.92      6.07 o 
  -3   4   8       72.05       72.10      7.03 o 
  -2   4   8       54.55       44.91      4.89 o 
  -1   4   8        9.11        6.64      2.37 o 
   0   4   8        4.22        2.46      2.62 o 
   1   4   8      170.67      172.06      7.25 o 
   2   4   8       72.81       71.24      5.77 o 
   3   4   8        1.45        0.37      2.62 o 
   4   4   8        9.41       10.55      3.64 o 
   5   4   8      116.33      109.51      8.23 o 
   6   4   8        7.77        5.29      5.13 o 
  -9   5   8        0.00        8.39      4.34 o 
  -8   5   8      109.49      113.69     10.02 o 
  -7   5   8      159.87      151.69     17.13 o 
  -6   5   8      117.12      134.57      9.52 o 
  -5   5   8       21.81       18.02      4.07 o 
  -4   5   8       18.30       16.65      3.79 o 
  -3   5   8      205.72      194.73      7.14 o 
  -2   5   8      107.43      105.72      6.13 o 
  -1   5   8      174.60      188.86     21.60 o 
   0   5   8     1312.42     1306.86     26.19 o 
   1   5   8       21.88       26.56      3.91 o 
   2   5   8       42.10       33.90      4.54 o 
   3   5   8       46.76       43.26      6.36 o 
   4   5   8        0.21       -3.21      2.87 o 
   5   5   8       32.27       37.01      5.83 o 
  -9   6   8       95.65      106.16     16.88 o 
  -8   6   8        0.06        0.54      3.48 o 
  -7   6   8       38.37       45.41      7.42 o 
  -6   6   8       92.13       89.87      8.23 o 
  -5   6   8        4.44        0.58      3.00 o 
  -4   6   8        9.74       13.15      3.77 o 
  -3   6   8       69.48       78.10      5.52 o 
  -2   6   8       17.45       23.65      3.54 o 
  -1   6   8       13.42       14.11      3.84 o 
   0   6   8       82.11       91.64      7.91 o 
   1   6   8      208.79      194.90     11.03 o 
   2   6   8       72.87       61.41      7.94 o 
   3   6   8        1.32       -1.64      2.77 o 
   4   6   8        0.95        0.03      3.29 o 
  -8   7   8       33.99       49.24     11.96 o 
  -7   7   8       11.14       13.69      7.80 o 
  -6   7   8        9.01       10.53      7.27 o 
  -5   7   8       57.57       52.89     11.04 o 
  -4   7   8        0.86       -6.82      4.55 o 
  -3   7   8        4.07        2.57      3.26 o 
  -2   7   8        2.33       -0.05      3.04 o 
  -1   7   8        7.19        5.66      3.63 o 
   0   7   8       59.29       61.89      7.25 o 
   1   7   8        0.13        4.63      3.94 o 
   2   7   8       21.50       33.78     11.85 o 
   3   7   8       16.08       16.57      5.59 o 
  -7   8   8       28.43       32.12     10.10 o 
  -6   8   8        0.86        3.53      6.87 o 
  -5   8   8        1.98        8.32      7.48 o 
  -4   8   8       19.24       14.44      7.52 o 
  -3   8   8        5.96        5.69      4.89 o 
  -2   8   8        3.74        2.78      3.42 o 
  -1   8   8       20.99       23.31      5.24 o 
   0   8   8        6.34        4.60      3.98 o 
   1   8   8        4.48       12.04      4.82 o 
   2   8   8        1.89        2.01      4.26 o 
  -5   9   8        0.20       -7.90      5.27 o 
  -4   9   8       29.18       30.51      9.68 o 
  -2   9   8        1.06        2.24      3.72 o 
  -1   9   8        0.67       -3.42      3.60 o 
   0   9   8       27.05       25.92      6.02 o 
   0 -12   9        0.60        3.21      5.88 o 
   1 -12   9        0.00        3.16      6.14 o 
   2 -12   9       19.31       17.96      7.76 o 
  -3 -11   9        1.78        2.91      3.99 o 
  -2 -11   9       25.29       21.27      8.01 o 
  -1 -11   9        0.01       -5.57      4.18 o 
   0 -11   9       17.64       13.14      6.67 o 
   1 -11   9        4.21        0.95      5.02 o 
   2 -11   9        4.00        0.14      5.66 o 
   3 -11   9       76.97       82.58     13.16 o 
   4 -11   9        3.97       12.39      7.09 o 
  -5 -10   9       12.40       14.72      5.08 o 
  -4 -10   9        3.27        6.46      5.92 o 
  -3 -10   9        2.19        8.25      5.99 o 
  -2 -10   9       34.85       40.70      6.05 o 
  -1 -10   9       91.57      100.84     12.87 o 
   0 -10   9       10.66       15.45      6.27 o 
   1 -10   9       46.61       39.36      8.90 o 
   2 -10   9       63.37       39.39      9.41 o 
   3 -10   9        3.27       20.14      7.16 o 
   4 -10   9       10.29       13.38      7.10 o 
   5 -10   9        1.64       -1.24      5.47 o 
  -6  -9   9       14.18       10.69      4.44 o 
  -5  -9   9        1.27       -1.47      3.12 o 
  -4  -9   9       16.77       12.99      4.34 o 
  -3  -9   9       85.58       89.83     13.23 o 
  -2  -9   9       11.11       12.06      3.90 o 
  -1  -9   9       20.80       15.87      4.02 o 
   0  -9   9       58.80       55.73      9.32 o 
   1  -9   9       11.50       13.96      6.29 o 
   2  -9   9      180.30      173.53     16.44 o 
   3  -9   9       88.16      103.29     13.21 o 
   4  -9   9        2.28        2.34      4.79 o 
   5  -9   9       33.45       35.48      8.75 o 
   6  -9   9       16.17       32.20      9.11 o 
  -7  -8   9        0.97        0.00      2.27 o 
  -6  -8   9        3.74        7.31      3.22 o 
  -5  -8   9        2.36        0.26      2.69 o 
  -4  -8   9       33.21       38.31      4.41 o 
  -3  -8   9       15.63       14.27      3.16 o 
  -2  -8   9       18.47       16.73      3.03 o 
  -1  -8   9        1.07       -0.09      1.94 o 
   0  -8   9        2.22        4.35      2.80 o 
   1  -8   9      244.75      235.95     18.92 o 
   2  -8   9      123.61      128.78     16.25 o 
   3  -8   9       16.85       14.47      3.89 o 
   4  -8   9       15.95       11.81      6.91 o 
   5  -8   9       20.62       23.36      5.38 o 
   6  -8   9        7.81        3.84      5.64 o 
   7  -8   9       29.47       43.05      9.94 o 
  -7  -7   9       11.21       13.65      6.47 o 
  -6  -7   9        1.29        2.34      2.40 o 
  -5  -7   9        0.18       -0.32      2.21 o 
  -4  -7   9      224.29      249.19      8.97 o 
  -3  -7   9       13.69       11.25      2.83 o 
  -2  -7   9       10.98       11.05      2.96 o 
  -1  -7   9       47.34       48.56      3.97 o 
   0  -7   9        2.14        2.61      1.94 o 
   1  -7   9       18.85       21.06      3.96 o 
   2  -7   9      379.55      366.64     13.18 o 
   3  -7   9      347.95      331.70     12.78 o 
   4  -7   9        1.67       -2.15      2.89 o 
   5  -7   9       39.96       53.49     10.02 o 
   6  -7   9       24.67       35.59      6.29 o 
   7  -7   9       24.66       18.82      5.43 o 
  -8  -6   9        0.00       -0.68      3.68 o 
  -7  -6   9        1.86        5.87      4.87 o 
  -6  -6   9       28.43       32.18      4.24 o 
  -5  -6   9       19.38       16.50      3.57 o 
  -4  -6   9      520.40      510.35     13.17 o 
  -3  -6   9      156.60      161.97     11.94 o 
  -2  -6   9      171.86      175.97      6.88 o 
  -1  -6   9      391.44      368.71      9.58 o 
   0  -6   9       22.70       19.53      2.49 o 
   1  -6   9       21.53       15.67      4.58 o 
   2  -6   9       58.67       44.67      4.94 o 
   3  -6   9       11.85       10.37      3.20 o 
   4  -6   9       63.20       81.35     12.16 o 
   5  -6   9       13.62       22.20      4.93 o 
   6  -6   9       15.88       21.94      5.42 o 
   7  -6   9       15.02       15.72      5.34 o 
  -9  -5   9        0.00        3.18      4.20 o 
  -8  -5   9        0.31        4.57      3.85 o 
  -7  -5   9        0.07        0.34      3.02 o 
  -6  -5   9        6.67        7.24      2.66 o 
  -5  -5   9        3.80        2.55      2.11 o 
  -4  -5   9      465.65      458.89     11.89 o 
  -3  -5   9       36.93       35.17      3.43 o 
  -2  -5   9       93.45       87.49      4.93 o 
  -1  -5   9      291.44      299.63      7.88 o 
   0  -5   9      606.16      666.52     18.32 o 
   1  -5   9       12.97        9.88      2.92 o 
   2  -5   9      131.14      114.86     11.53 o 
   3  -5   9       23.10       19.52      4.09 o 
   4  -5   9       56.86       47.89     12.81 o 
   5  -5   9      120.90      128.77      9.76 o 
   6  -5   9        1.49       -2.33      3.41 o 
   7  -5   9        5.72        3.15      5.16 o 
  -9  -4   9       42.15       46.55      9.12 o 
  -8  -4   9        0.10        3.96      3.63 o 
  -7  -4   9        1.30        1.18      3.38 o 
  -6  -4   9       95.99       97.27      8.25 o 
  -5  -4   9       41.85       52.75      4.37 o 
  -4  -4   9      417.77      407.78     10.60 o 
  -3  -4   9       14.92       13.17      2.31 o 
  -2  -4   9      102.16       94.60      4.61 o 
  -1  -4   9      158.28      149.44      6.54 o 
   0  -4   9      126.17      125.24      6.60 o 
   1  -4   9        2.52        7.92      2.75 o 
   2  -4   9      726.10      685.22     27.27 o 
   3  -4   9       11.32        9.02      3.21 o 
   4  -4   9      299.55      301.60     12.39 o 
   5  -4   9       23.77       28.05      5.32 o 
   6  -4   9      116.79      130.96     12.11 o 
   7  -4   9        0.00       -5.24      4.24 o 
   8  -4   9       17.49        9.25      5.97 o 
  -9  -3   9       29.77       27.16      6.00 o 
  -8  -3   9       63.35       67.48      8.04 o 
  -7  -3   9      105.54      110.46     17.34 o 
  -6  -3   9       10.25        7.95      3.66 o 
  -5  -3   9        5.27        4.63      1.92 o 
  -4  -3   9        8.49        9.32      3.33 o 
  -3  -3   9        0.67        4.78      1.73 o 
  -2  -3   9      706.51      677.49     58.65 o 
  -1  -3   9       86.47       91.61      3.51 o 
   0  -3   9      581.20      583.58     16.37 o 
   1  -3   9       60.11       57.22      5.37 o 
   2  -3   9       10.40        8.20      3.97 o 
   3  -3   9      113.84      107.47      7.90 o 
   4  -3   9      478.74      469.86     16.18 o 
   5  -3   9      664.42      638.04     27.49 o 
   6  -3   9       57.15       48.03      6.77 o 
   7  -3   9       21.68       19.86      5.99 o 
   8  -3   9        1.09       -4.89      4.18 o 
 -10  -2   9        3.85        9.50      4.75 o 
  -9  -2   9        4.90        6.51      4.50 o 
  -8  -2   9       42.51       43.96     10.34 o 
  -7  -2   9       12.78       11.45      4.10 o 
  -6  -2   9      611.26      592.72     18.84 o 
  -5  -2   9        4.29        2.04      1.70 o 
  -4  -2   9        5.13        4.61      2.27 o 
  -3  -2   9       74.62       73.14      6.22 o 
  -2  -2   9      510.60      527.34     11.33 o 
  -1  -2   9      660.23      648.56     12.77 o 
   0  -2   9      205.92      201.01     15.30 o 
   1  -2   9      198.39      173.82      9.54 o 
   2  -2   9      143.80      117.81      5.03 o 
   3  -2   9      218.28      212.05      6.96 o 
   4  -2   9       33.14       34.62      5.41 o 
   5  -2   9      968.64      997.76     27.94 o 
   6  -2   9        5.90       13.32      7.91 o 
   7  -2   9       50.31       58.23     10.10 o 
 -10  -1   9       25.70       35.60      6.88 o 
  -9  -1   9       14.61       11.47      4.47 o 
  -8  -1   9        0.14       -1.36      3.27 o 
  -7  -1   9      123.34      125.86      9.75 o 
  -6  -1   9      221.81      188.51      9.91 o 
  -5  -1   9      262.10      255.83     10.80 o 
  -4  -1   9      113.01      130.57      5.19 o 
  -3  -1   9     1872.34     1897.48     32.53 o 
  -2  -1   9      622.21      641.71     13.15 o 
  -1  -1   9      607.61      633.07     16.78 o 
   0  -1   9     2031.61     2170.46     36.45 o 
   1  -1   9       16.75       20.66      2.24 o 
   2  -1   9      183.52      183.88     11.42 o 
   3  -1   9       65.46       59.55     10.32 o 
   4  -1   9       78.58       72.97      5.36 o 
   5  -1   9      153.48      134.61     10.49 o 
   6  -1   9      245.61      237.19     12.48 o 
   7  -1   9       25.54       25.22      5.93 o 
 -10   0   9        0.82       11.25      5.95 o 
  -9   0   9        3.84        3.06      3.72 o 
  -8   0   9       29.21       26.69      5.42 o 
  -7   0   9      176.58      171.92     10.50 o 
  -6   0   9      730.51      712.05     21.26 o 
  -5   0   9        1.63        3.89      2.71 o 
  -4   0   9      459.58      468.77     11.80 o 
  -3   0   9       48.62       47.16      3.34 o 
  -2   0   9      806.76      808.00     15.98 o 
  -1   0   9       97.18      101.20      5.55 o 
   0   0   9      335.80      326.10      8.43 o 
   1   0   9      508.84      551.82     12.43 o 
   2   0   9      148.48      144.53      5.97 o 
   3   0   9        4.50        5.29      3.13 o 
   4   0   9        0.09       -0.39      2.18 o 
   5   0   9       96.36       97.41      7.62 o 
   6   0   9        5.14        0.51      5.34 o 
   7   0   9        0.87       -2.32      3.73 o 
 -10   1   9        1.71       -4.19      3.39 o 
  -9   1   9       10.65       11.07      4.61 o 
  -8   1   9        0.60        1.73      5.92 o 
  -7   1   9      236.24      252.28     12.21 o 
  -6   1   9       65.61       70.18      6.96 o 
  -5   1   9       59.41       65.56      6.29 o 
  -4   1   9      169.02      175.25      5.73 o 
  -3   1   9      916.78      988.76     19.00 o 
  -2   1   9       93.12       95.25      8.19 o 
  -1   1   9      101.91       92.44      5.77 o 
   0   1   9       33.71       34.98      3.33 o 
   1   1   9       50.59       51.57      4.08 o 
   2   1   9        8.15        3.08      2.01 o 
   3   1   9       24.73       31.42      3.92 o 
   4   1   9        4.94        7.37      2.89 o 
   5   1   9        0.20       -1.49      2.76 o 
   6   1   9       10.76        8.76      3.77 o 
   7   1   9        3.71        3.94      4.71 o 
 -10   2   9        6.79       12.26      6.46 o 
  -9   2   9      224.09      222.41     29.77 o 
  -8   2   9       12.17       14.69      4.87 o 
  -7   2   9      149.47      143.84     10.44 o 
  -6   2   9      167.61      156.94     11.72 o 
  -5   2   9      134.81      132.89      8.39 o 
  -4   2   9       70.54       72.33      7.58 o 
  -3   2   9      128.97      132.21      5.26 o 
  -2   2   9        1.85        6.70      1.75 o 
  -1   2   9        8.79        2.26      3.80 o 
   0   2   9      345.15      366.56      9.97 o 
   1   2   9       34.43       40.80      4.71 o 
   2   2   9      188.27      190.11      7.47 o 
   3   2   9        0.13        1.34      2.39 o 
   4   2   9        4.55        0.55      2.61 o 
   5   2   9        4.38        8.43      3.47 o 
   6   2   9       37.31       46.65      8.77 o 
 -10   3   9       37.19       43.76      7.47 o 
  -9   3   9       26.05       24.74      6.00 o 
  -8   3   9      211.81      210.46     12.43 o 
  -7   3   9       16.36       18.84      4.55 o 
  -6   3   9      121.98      134.68      9.68 o 
  -5   3   9       58.54       66.22      6.66 o 
  -4   3   9      148.93      144.37     12.39 o 
  -3   3   9      323.65      345.07      9.48 o 
  -2   3   9        0.97        1.35      1.86 o 
  -1   3   9      212.57      216.51     17.67 o 
   0   3   9      231.38      223.69     17.61 o 
   1   3   9      326.53      326.93     10.08 o 
   2   3   9        0.31        1.36      2.62 o 
   3   3   9       91.71       67.14      5.74 o 
   4   3   9       99.24       96.98     17.26 o 
   5   3   9        7.53        2.81      3.33 o 
   6   3   9        0.30       -3.49      2.96 o 
  -9   4   9      219.64      239.40     14.08 o 
  -8   4   9      105.07       91.42      9.06 o 
  -7   4   9        0.03        0.35      3.30 o 
  -6   4   9        2.71        0.33      3.02 o 
  -5   4   9      111.68      134.78     22.21 o 
  -4   4   9        2.51        2.70      4.88 o 
  -3   4   9       49.02       54.42      5.21 o 
  -2   4   9       57.20       45.80     27.23 o 
  -1   4   9       14.16       10.66      2.90 o 
   0   4   9      149.39      141.30     11.69 o 
   1   4   9       58.16       66.80      5.48 o 
   2   4   9      124.23      127.32      9.06 o 
   3   4   9       55.19       57.99      5.80 o 
   4   4   9        4.33        3.61      3.43 o 
   5   4   9       28.19       15.13      4.42 o 
  -9   5   9       35.07       58.57      7.98 o 
  -8   5   9        9.72       11.72      5.51 o 
  -7   5   9       36.53       33.88      9.39 o 
  -6   5   9        3.75        7.45      7.24 o 
  -5   5   9        8.42       12.04      4.66 o 
  -4   5   9      104.19      115.06      8.72 o 
  -3   5   9        7.10       12.42      2.80 o 
  -2   5   9        5.70        3.51      3.27 o 
  -1   5   9       17.73       20.06      6.81 o 
   0   5   9      368.76      393.09     13.29 o 
   1   5   9       13.84       14.14      3.52 o 
   2   5   9        0.01       -2.02      2.51 o 
   3   5   9       18.59       16.51      4.04 o 
   4   5   9       30.07       30.18      7.78 o 
  -8   6   9       33.68       25.78      9.54 o 
  -7   6   9        0.74        0.26      3.56 o 
  -6   6   9        1.98        1.51      3.14 o 
  -5   6   9       90.44       88.22      9.27 o 
  -4   6   9       13.89       14.11      4.88 o 
  -3   6   9       74.30       74.21      5.59 o 
  -2   6   9       62.68       64.99      7.89 o 
  -1   6   9       74.90       78.95      8.65 o 
   0   6   9      151.03      162.52      8.86 o 
   1   6   9      145.99      131.81     10.06 o 
   2   6   9        0.37       -1.33      3.83 o 
   3   6   9       17.51        7.78      3.90 o 
  -8   7   9       12.80       22.18     10.00 o 
  -7   7   9        5.37       -4.74      5.81 o 
  -6   7   9       51.94       65.87     12.43 o 
  -5   7   9       46.66       46.89     10.74 o 
  -4   7   9      165.62      149.49     16.86 o 
  -3   7   9       85.17       97.36      8.49 o 
  -2   7   9        5.74        7.19      4.09 o 
  -1   7   9       20.34       22.69      5.33 o 
   0   7   9       55.20       64.62      9.14 o 
   1   7   9       95.50      116.98     10.37 o 
   2   7   9       20.98       27.04     13.69 o 
  -6   8   9       20.87       29.31     10.23 o 
  -5   8   9        0.01       -0.45      6.43 o 
  -4   8   9       28.68       24.21      8.73 o 
  -3   8   9       57.97       53.56     11.81 o 
  -2   8   9       27.23       32.21     12.49 o 
  -1   8   9        9.52       11.50      6.75 o 
   0   8   9        2.27        2.58      3.87 o 
   1   8   9        8.83        6.72      4.62 o 
  -4   9   9       19.88       14.38      8.01 o 
  -3   9   9       17.67       14.63      8.49 o 
  -2   9   9       10.37        2.13      4.02 o 
  -3 -11  10        2.99        9.98      6.75 o 
  -2 -11  10        1.80       -3.36      4.93 o 
  -1 -11  10       16.99       16.81      7.58 o 
   0 -11  10       14.71       13.42      7.20 o 
   1 -11  10       17.62       25.62      7.95 o 
   2 -11  10       40.33       31.59      9.22 o 
   3 -11  10        1.04        4.21      6.10 o 
  -4 -10  10        0.03        6.29      4.06 o 
  -3 -10  10        0.01        4.48      5.00 o 
  -2 -10  10       12.35       21.28      6.99 o 
  -1 -10  10        1.42       -0.79      4.20 o 
   0 -10  10        8.15       22.21      7.40 o 
   1 -10  10        8.92        4.20      5.49 o 
   2 -10  10       20.31       15.31      7.11 o 
   3 -10  10       14.74       14.80      7.09 o 
   4 -10  10       10.39        8.05      6.31 o 
   5 -10  10       69.17       60.65     11.63 o 
  -6  -9  10        0.25       -0.77      3.68 o 
  -5  -9  10       26.18       32.14      7.15 o 
  -4  -9  10        3.35        2.96      3.41 o 
  -3  -9  10        0.40        1.18      3.29 o 
  -2  -9  10       22.12       23.62      6.87 o 
  -1  -9  10        0.06        1.15      4.30 o 
   0  -9  10        6.82        5.46      4.59 o 
   1  -9  10       13.29        9.50      5.43 o 
   2  -9  10        9.14        9.98      6.08 o 
   3  -9  10      165.54      150.57     15.92 o 
   4  -9  10        4.70       11.84      6.38 o 
   5  -9  10       85.71       83.73     13.00 o 
   6  -9  10        3.68       -2.31      5.46 o 
  -7  -8  10        3.87        4.74      6.19 o 
  -6  -8  10       35.74       42.60      5.44 o 
  -5  -8  10       71.52       73.26      6.21 o 
  -4  -8  10        0.27       -0.38      2.24 o 
  -3  -8  10      110.40      114.10      6.98 o 
  -2  -8  10      125.70      121.06      8.51 o 
  -1  -8  10        3.26       -1.53      2.75 o 
   0  -8  10        0.85        2.76      2.93 o 
   1  -8  10       58.48       58.48     14.01 o 
   2  -8  10        6.98        6.44      3.06 o 
   3  -8  10       15.70       19.99      4.36 o 
   4  -8  10      130.49      132.08     15.22 o 
   5  -8  10        0.53        1.00      3.71 o 
   6  -8  10       52.90       48.78      7.33 o 
  -7  -7  10        0.05       -0.49      4.74 o 
  -6  -7  10        0.37        1.72      2.58 o 
  -5  -7  10       79.88       62.08     13.92 o 
  -4  -7  10      294.63      303.27     10.06 o 
  -3  -7  10      100.32       91.49     12.88 o 
  -2  -7  10       63.07       70.68      5.08 o 
  -1  -7  10       10.63       14.71      5.10 o 
   0  -7  10      117.08      137.91     12.92 o 
   1  -7  10       37.53       39.65      5.37 o 
   2  -7  10       83.67       92.29      7.64 o 
   3  -7  10       11.37        6.75      3.47 o 
   4  -7  10        9.08        4.06      5.13 o 
   5  -7  10       90.74       81.57      8.40 o 
   6  -7  10        8.80        2.70      4.38 o 
   7  -7  10        7.21        5.02      4.76 o 
  -8  -6  10        1.00       -1.87      3.49 o 
  -7  -6  10        7.64       15.91      4.81 o 
  -6  -6  10        2.75       -0.94      2.23 o 
  -5  -6  10       42.78       43.86      4.55 o 
  -4  -6  10        4.29        2.02      1.83 o 
  -3  -6  10     1574.61     1548.11     29.03 o 
  -2  -6  10       49.92       55.75      4.52 o 
  -1  -6  10       94.32       90.02      7.01 o 
   0  -6  10        1.42        0.96      2.23 o 
   1  -6  10       96.22       98.88      7.59 o 
   2  -6  10       16.36       14.77      5.11 o 
   3  -6  10        5.89        7.91      3.47 o 
   4  -6  10        3.04        2.56      3.27 o 
   5  -6  10       19.12       28.03      5.53 o 
   6  -6  10        6.24        3.23      3.79 o 
   7  -6  10       15.65       15.12      5.41 o 
  -8  -5  10       32.00       31.56     19.75 o 
  -7  -5  10       46.65       40.60      6.27 o 
  -6  -5  10        0.51       -0.09      2.09 o 
  -5  -5  10        0.37        0.08      2.03 o 
  -4  -5  10      183.15      164.96      6.63 o 
  -3  -5  10      272.34      239.99      9.63 o 
  -2  -5  10      110.15       99.94      5.05 o 
  -1  -5  10       19.83       21.90      3.71 o 
   0  -5  10      235.57      239.94     10.05 o 
   1  -5  10      262.64      266.03     10.95 o 
   2  -5  10       13.42       10.74      4.63 o 
   3  -5  10       70.63       57.65      6.35 o 
   4  -5  10       23.63       27.05      5.23 o 
   5  -5  10       54.59       62.39      9.44 o 
   6  -5  10       30.55       25.92      5.68 o 
   7  -5  10        0.05       -0.53      4.22 o 
  -9  -4  10        5.55        9.45      4.75 o 
  -8  -4  10      124.43      101.87      9.79 o 
  -7  -4  10        0.25       -1.50      2.83 o 
  -6  -4  10      140.46      128.07      9.65 o 
  -5  -4  10       68.50       63.90      4.78 o 
  -4  -4  10        0.06       -0.61      1.69 o 
  -3  -4  10       76.83       80.33      4.81 o 
  -2  -4  10        0.26       -2.01      1.34 o 
  -1  -4  10        1.02       -0.70      1.77 o 
   0  -4  10       40.00       49.27      5.22 o 
   1  -4  10       54.46       59.14      6.81 o 
   2  -4  10      206.15      200.36     13.36 o 
   3  -4  10        7.08       -0.15      2.65 o 
   4  -4  10       57.04       55.92      6.58 o 
   5  -4  10      172.27      166.64     11.56 o 
   6  -4  10       74.82       87.59     12.73 o 
   7  -4  10        2.74        7.21      4.71 o 
  -9  -3  10        7.67       14.56      6.42 o 
  -8  -3  10        0.56        4.89      4.46 o 
  -7  -3  10      135.61      131.09     10.31 o 
  -6  -3  10      214.05      214.36     11.64 o 
  -5  -3  10       30.36       27.31      4.72 o 
  -4  -3  10        5.20        4.73      1.95 o 
  -3  -3  10      299.80      287.68     12.12 o 
  -2  -3  10       62.34       69.34      5.50 o 
  -1  -3  10       17.11       20.73      3.35 o 
   0  -3  10      168.11      163.09      8.01 o 
   1  -3  10      326.91      326.90     12.03 o 
   2  -3  10      355.01      315.09     16.68 o 
   3  -3  10      177.46      166.29      9.03 o 
   4  -3  10      140.58      139.39     15.72 o 
   5  -3  10      276.86      263.34     12.73 o 
   6  -3  10      134.24      130.32     10.78 o 
   7  -3  10       31.66       31.84      6.48 o 
  -9  -2  10        0.81       -3.33      3.08 o 
  -8  -2  10       42.99       42.81      6.77 o 
  -7  -2  10       58.38       63.22      8.64 o 
  -6  -2  10      431.79      445.67     16.09 o 
  -5  -2  10      383.77      355.17     19.36 o 
  -4  -2  10        4.88        4.07      1.80 o 
  -3  -2  10      147.77      147.22      5.63 o 
  -2  -2  10      855.50      872.98     16.98 o 
  -1  -2  10      121.26      122.89      7.99 o 
   0  -2  10      855.21      827.00     21.56 o 
   1  -2  10        4.62        1.08      3.23 o 
   2  -2  10      276.45      259.20     15.11 o 
   3  -2  10       60.96       56.08      6.38 o 
   4  -2  10      123.52      124.84      9.76 o 
   5  -2  10       34.73       31.63      7.57 o 
   6  -2  10       69.61       54.54      7.56 o 
   7  -2  10        0.52        4.24      4.69 o 
 -10  -1  10        8.31        0.01      3.94 o 
  -9  -1  10       14.38       20.84      5.34 o 
  -8  -1  10        3.34       -1.29      2.81 o 
  -7  -1  10      142.04      149.74     12.02 o 
  -6  -1  10      204.89      215.10     16.40 o 
  -5  -1  10       21.29       17.30      6.07 o 
  -4  -1  10      281.03      270.77      7.58 o 
  -3  -1  10       63.66       58.23      4.14 o 
  -2  -1  10       25.21       25.80      2.66 o 
  -1  -1  10      634.55      614.88     12.98 o 
   0  -1  10      552.34      556.96     12.06 o 
   1  -1  10      171.43      188.45      5.98 o 
   2  -1  10        8.68        8.41      3.08 o 
   3  -1  10        0.53       -2.63      2.45 o 
   4  -1  10        6.40       11.31      4.20 o 
   5  -1  10       14.93       11.24      4.59 o 
   6  -1  10        0.15       -0.60      3.66 o 
   7  -1  10        4.45        3.88      4.47 o 
 -10   0  10        9.17       10.19      8.56 o 
  -9   0  10        4.85        6.90      4.27 o 
  -8   0  10       31.54       36.25      6.07 o 
  -7   0  10      153.99      146.15     11.08 o 
  -6   0  10      423.14      420.10     34.24 o 
  -5   0  10      337.61      310.40     12.17 o 
  -4   0  10      200.45      221.24      6.66 o 
  -3   0  10       62.21       65.37      4.13 o 
  -2   0  10      166.30      156.27      5.60 o 
  -1   0  10      422.39      477.67     13.76 o 
   0   0  10      339.46      339.78     12.03 o 
   1   0  10      610.07      664.78     14.62 o 
   2   0  10       36.80       34.94      6.42 o 
   3   0  10       26.84       32.77      4.82 o 
   4   0  10       22.19       17.77      4.54 o 
   5   0  10       10.82        5.77      4.16 o 
   6   0  10        6.26        3.41      4.91 o 
 -10   1  10       77.38       71.28      8.78 o 
  -9   1  10      175.10      170.24     12.74 o 
  -8   1  10        0.92       -2.67      3.09 o 
  -7   1  10       89.22       98.55      8.79 o 
  -6   1  10       66.72       56.30      6.44 o 
  -5   1  10       74.22       58.31      6.67 o 
  -4   1  10       27.53       25.01      4.30 o 
  -3   1  10      310.47      317.22      8.68 o 
  -2   1  10        1.87        2.91      1.75 o 
  -1   1  10      252.53      255.10      9.72 o 
   0   1  10      536.16      567.83     13.26 o 
   1   1  10        0.78        0.76      1.99 o 
   2   1  10       69.44       63.31      7.79 o 
   3   1  10      160.31      144.52      7.48 o 
   4   1  10        9.16        8.63      3.16 o 
   5   1  10        3.04        5.81      4.46 o 
   6   1  10        2.42        3.38      4.81 o 
 -10   2  10       51.07       59.74      8.42 o 
  -9   2  10        0.32       -0.16      4.65 o 
  -8   2  10      617.79      610.68     21.43 o 
  -7   2  10       31.16       23.74      5.01 o 
  -6   2  10        0.87        1.74      2.93 o 
  -5   2  10      180.83      172.74      9.26 o 
  -4   2  10       62.81       60.23      8.66 o 
  -3   2  10       41.40       49.07      3.92 o 
  -2   2  10       68.40       75.50      6.19 o 
  -1   2  10       63.91       81.52      9.81 o 
   0   2  10       44.76       54.29      4.44 o 
   1   2  10      233.63      235.20      9.97 o 
   2   2  10       11.16       14.37      3.93 o 
   3   2  10      217.99      206.86      8.58 o 
   4   2  10       12.71       13.20      3.62 o 
   5   2  10       10.93        7.95      6.07 o 
   6   2  10       16.94       25.18      6.59 o 
  -9   3  10       72.82       84.24     13.63 o 
  -8   3  10      164.93      161.04     12.07 o 
  -7   3  10      143.40      154.85     11.33 o 
  -6   3  10       20.48       26.46      7.52 o 
  -5   3  10        0.08       -3.11      2.40 o 
  -4   3  10      108.87      113.48      8.35 o 
  -3   3  10       10.37       12.82      2.57 o 
  -2   3  10       49.92       65.33      4.92 o 
  -1   3  10      826.80      855.91     18.55 o 
   0   3  10       42.64       46.13      6.48 o 
   1   3  10        0.28        0.38      2.21 o 
   2   3  10       24.34       20.92      5.89 o 
   3   3  10        3.12       -0.73      3.98 o 
   4   3  10      130.94      157.57      9.63 o 
   5   3  10        6.38        9.55      3.89 o 
  -9   4  10        0.78        1.21      4.29 o 
  -8   4  10       32.28       30.42      6.09 o 
  -7   4  10       29.68       35.94      6.15 o 
  -6   4  10       14.88       19.50      5.82 o 
  -5   4  10        5.95        2.90      3.02 o 
  -4   4  10      209.15      207.03     10.29 o 
  -3   4  10        9.75        8.59      2.55 o 
  -2   4  10      191.15      196.19      9.22 o 
  -1   4  10       24.29       26.15      3.77 o 
   0   4  10        0.04       -2.08      2.48 o 
   1   4  10        0.06       -0.44      1.79 o 
   2   4  10        0.37        2.37      2.26 o 
   3   4  10       58.10       52.32     16.01 o 
   4   4  10        0.84       -1.55      2.95 o 
  -9   5  10       21.92       29.43      7.43 o 
  -8   5  10        2.89        4.73      4.03 o 
  -7   5  10       52.59       40.30     10.03 o 
  -6   5  10       14.00        7.72      3.26 o 
  -5   5  10       10.48       13.29      4.18 o 
  -4   5  10        2.99        3.75      3.17 o 
  -3   5  10      390.07      388.30     11.39 o 
  -2   5  10      133.92      143.78      9.20 o 
  -1   5  10       80.91       94.23      6.67 o 
   0   5  10       47.10       46.99      4.99 o 
   1   5  10      118.88      138.94      8.49 o 
   2   5  10        6.10        9.58      3.52 o 
   3   5  10        0.27       -2.53      2.96 o 
   4   5  10        7.12       11.63      4.09 o 
  -8   6  10        6.89        0.67      6.47 o 
  -7   6  10       27.79       43.92     10.92 o 
  -6   6  10       24.38       21.19      5.85 o 
  -5   6  10        7.85        7.65      3.70 o 
  -4   6  10        2.59        2.78      3.29 o 
  -3   6  10       16.67       23.13      4.78 o 
  -2   6  10      200.44      221.81      8.84 o 
  -1   6  10       30.88       33.22      4.34 o 
   0   6  10        6.72        9.68      5.23 o 
   1   6  10        4.17        1.60      3.56 o 
   2   6  10        0.01       -2.77      2.80 o 
   3   6  10       33.99       41.43      5.82 o 
  -7   7  10       24.12       42.40     11.32 o 
  -6   7  10       70.04       78.82     13.93 o 
  -5   7  10        9.55        4.18      6.56 o 
  -4   7  10        1.88        5.59      6.07 o 
  -3   7  10      137.52      118.83     15.65 o 
  -2   7  10       23.66       26.38      5.40 o 
  -1   7  10       36.07       47.64      6.70 o 
   0   7  10       15.45        6.57      4.96 o 
   1   7  10        5.44        8.99      4.49 o 
  -5   8  10       36.09       21.98      8.90 o 
  -4   8  10       17.50       10.75      7.22 o 
  -3   8  10        1.39       -0.62      5.44 o 
  -2   8  10       50.30       47.00      8.48 o 
  -1   8  10       22.31       28.06      5.92 o 
  -2 -11  11       10.63       15.08      6.84 o 
  -1 -11  11       72.20      101.43     14.73 o 
   0 -11  11       12.31        6.95      6.22 o 
   1 -11  11        6.91       14.43      6.97 o 
   2 -11  11       16.69        6.72      6.37 o 
   3 -11  11       54.52       75.33     12.93 o 
  -4 -10  11        1.20       -4.43      4.50 o 
  -3 -10  11       48.33       49.67      9.79 o 
  -2 -10  11        8.02        0.89      4.83 o 
  -1 -10  11       21.33       17.98      7.19 o 
   0 -10  11       41.16       39.27      9.32 o 
   1 -10  11       15.94       17.80      6.94 o 
   2 -10  11       16.90       26.62      8.10 o 
   3 -10  11       10.26        6.33      6.26 o 
   4 -10  11        1.60       -4.69      4.87 o 
  -5  -9  11       15.45       13.79      6.39 o 
  -4  -9  11      124.01      153.90     15.78 o 
  -3  -9  11       71.93       53.48      9.75 o 
  -2  -9  11        1.71       -1.08      4.13 o 
  -1  -9  11        4.41        3.09      4.71 o 
   0  -9  11       13.72       11.95      6.09 o 
   1  -9  11        2.64        6.39      5.47 o 
   2  -9  11       24.70       32.24      8.22 o 
   3  -9  11        9.17        7.52      5.75 o 
   4  -9  11        5.98        5.31      5.86 o 
   5  -9  11        2.47       -6.56      4.37 o 
  -6  -8  11       99.17      110.67      9.93 o 
  -5  -8  11       13.73        8.97      3.34 o 
  -4  -8  11        0.95        0.43      3.02 o 
  -3  -8  11      195.53      221.48     19.82 o 
  -2  -8  11      143.74      158.79      9.75 o 
  -1  -8  11        3.67        6.11      3.23 o 
   0  -8  11        5.97        7.75      8.15 o 
   1  -8  11       75.46       76.74      7.34 o 
   2  -8  11       47.81       43.36      8.79 o 
   3  -8  11       57.12       66.93      9.60 o 
   4  -8  11       25.92       24.35      5.21 o 
   5  -8  11       15.59        7.70      4.68 o 
   6  -8  11        1.17       -4.44      2.96 o 
  -7  -7  11        2.00        2.49      3.72 o 
  -6  -7  11       15.27       20.53      4.98 o 
  -5  -7  11        0.43        1.82      2.28 o 
  -4  -7  11       34.35       30.34      3.99 o 
  -3  -7  11      106.70       94.97      7.99 o 
  -2  -7  11        3.78        3.84      3.08 o 
  -1  -7  11        9.04       17.02      3.92 o 
   0  -7  11       36.79       35.56      5.17 o 
   1  -7  11        0.22       -0.42      2.92 o 
   2  -7  11        0.30        1.53      5.02 o 
   3  -7  11        0.29        1.25      2.26 o 
   4  -7  11       20.99       26.34      7.57 o 
   5  -7  11       17.99       18.20      5.11 o 
   6  -7  11        0.08       -2.24      5.12 o 
  -8  -6  11        1.30       -1.09      3.46 o 
  -7  -6  11        0.07        3.34      6.33 o 
  -6  -6  11        5.71        5.22      3.58 o 
  -5  -6  11       32.51       22.64      3.59 o 
  -4  -6  11      527.20      541.05     17.15 o 
  -3  -6  11        1.42        2.58      2.22 o 
  -2  -6  11        3.09       -3.24      2.22 o 
  -1  -6  11        2.86        1.42      2.89 o 
   0  -6  11       42.54       37.15      5.07 o 
   1  -6  11       36.11       41.70      5.56 o 
   2  -6  11        4.49        3.41      4.45 o 
   3  -6  11      238.78      248.76     11.64 o 
   4  -6  11       17.04       14.92      4.65 o 
   5  -6  11       42.99       40.36      9.16 o 
   6  -6  11       27.60       32.96      8.39 o 
  -8  -5  11       17.83       15.29      5.31 o 
  -7  -5  11       31.53       29.90      5.86 o 
  -6  -5  11       59.26       64.82      7.43 o 
  -5  -5  11      139.12      134.05      6.94 o 
  -4  -5  11      125.50      132.87      6.67 o 
  -3  -5  11       87.48       73.11      6.04 o 
  -2  -5  11      131.82      132.24     10.49 o 
  -1  -5  11       99.06      106.75     10.81 o 
   0  -5  11       27.24       27.61      4.42 o 
   1  -5  11       95.88      101.47      8.03 o 
   2  -5  11       62.14       77.76     10.62 o 
   3  -5  11      952.57      972.98     26.84 o 
   4  -5  11       90.30      101.27      8.81 o 
   5  -5  11       55.68       51.28     13.49 o 
   6  -5  11        2.42        3.13      4.35 o 
  -9  -4  11       61.23       68.08      8.82 o 
  -8  -4  11       13.37       12.65      6.86 o 
  -7  -4  11       33.07       36.46      6.16 o 
  -6  -4  11      153.41      159.05     10.99 o 
  -5  -4  11      529.82      525.52     13.25 o 
  -4  -4  11      297.38      281.90      9.77 o 
  -3  -4  11       13.36       16.94      2.70 o 
  -2  -4  11      180.05      168.07     10.42 o 
  -1  -4  11        0.45        0.90      2.32 o 
   0  -4  11       36.00       39.81      5.04 o 
   1  -4  11      120.67      127.93      9.02 o 
   2  -4  11       35.22       35.72      7.34 o 
   3  -4  11       10.47        9.34      6.46 o 
   4  -4  11      282.08      280.32     12.79 o 
   5  -4  11        2.08        1.41      3.73 o 
   6  -4  11       44.35       50.54      8.01 o 
   7  -4  11        6.28        6.78      4.91 o 
  -9  -3  11        0.31        0.55      3.81 o 
  -8  -3  11        0.98       -1.96      3.11 o 
  -7  -3  11       16.50        8.87      4.18 o 
  -6  -3  11      298.41      285.90     12.66 o 
  -5  -3  11      182.29      185.88     13.96 o 
  -4  -3  11       57.43       54.18      4.18 o 
  -3  -3  11        5.04        6.12      1.94 o 
  -2  -3  11       31.53       30.86      4.15 o 
  -1  -3  11      424.98      458.82     14.67 o 
   0  -3  11       34.60       30.54      4.56 o 
   1  -3  11       16.52       17.35      3.76 o 
   2  -3  11      282.65      273.69     15.97 o 
   3  -3  11      140.14      142.90     14.63 o 
   4  -3  11       56.05       52.46      7.75 o 
   5  -3  11        0.03       -2.98      3.16 o 
   6  -3  11       15.25       17.64      8.45 o 
   7  -3  11       34.18       25.88      6.32 o 
  -9  -2  11       28.22       38.19      6.88 o 
  -8  -2  11        7.76       13.89      4.82 o 
  -7  -2  11        3.26        3.77      4.70 o 
  -6  -2  11      183.02      169.19     10.39 o 
  -5  -2  11      451.34      453.73     15.47 o 
  -4  -2  11       40.68       40.21      3.61 o 
  -3  -2  11      111.80      108.62      6.11 o 
  -2  -2  11        1.09        1.33      1.48 o 
  -1  -2  11      465.16      451.27     14.33 o 
   0  -2  11       14.24       17.35      3.49 o 
   1  -2  11      169.57      174.00      9.04 o 
   2  -2  11       33.44       29.32      6.60 o 
   3  -2  11       26.53       24.60      4.94 o 
   4  -2  11        5.02        5.29      3.84 o 
   5  -2  11       43.37       26.96      7.11 o 
   6  -2  11       32.38       38.37      6.86 o 
  -9  -1  11       30.55       33.48      6.37 o 
  -8  -1  11        3.99        4.98      5.87 o 
  -7  -1  11        4.04       -0.49      2.98 o 
  -6  -1  11       55.41       64.89      7.01 o 
  -5  -1  11       65.80       57.85     10.03 o 
  -4  -1  11       18.02       18.42      2.58 o 
  -3  -1  11        2.50        2.62      2.55 o 
  -2  -1  11       15.62       15.50      2.41 o 
  -1  -1  11       69.95       77.73      4.15 o 
   0  -1  11      306.34      286.14     11.26 o 
   1  -1  11      607.08      604.20     18.41 o 
   2  -1  11       25.72       19.39      4.17 o 
   3  -1  11        0.74       -2.15      2.75 o 
   4  -1  11      150.29      139.17     10.60 o 
   5  -1  11        7.76        8.86      4.49 o 
   6  -1  11       11.28       12.37      4.90 o 
  -9   0  11        8.98        4.27      4.95 o 
  -8   0  11       44.32       33.92      6.12 o 
  -7   0  11       39.02       43.63      6.30 o 
  -6   0  11       15.28       20.63      4.89 o 
  -5   0  11       21.19       22.31      5.51 o 
  -4   0  11        9.82        8.98      3.00 o 
  -3   0  11       81.60       95.93      5.06 o 
  -2   0  11       64.16       67.38      6.93 o 
  -1   0  11       24.97       30.32      5.52 o 
   0   0  11      162.43      171.95      8.62 o 
   1   0  11       77.41       74.08      6.95 o 
   2   0  11      114.02      118.04     12.06 o 
   3   0  11      165.43      155.61     10.87 o 
   4   0  11       86.33       85.80      8.78 o 
   5   0  11        0.37       -3.02      4.18 o 
   6   0  11       71.10       74.90     13.69 o 
  -9   1  11       15.95       24.84      5.91 o 
  -8   1  11        3.30        0.84      3.31 o 
  -7   1  11       17.26       15.15      4.53 o 
  -6   1  11        3.56        4.85      3.22 o 
  -5   1  11       85.41       75.67      7.18 o 
  -4   1  11      177.14      172.02     21.62 o 
  -3   1  11        1.34        3.16      1.85 o 
  -2   1  11       16.82       13.80      3.78 o 
  -1   1  11        1.04        1.13      1.49 o 
   0   1  11      628.08      613.16     14.38 o 
   1   1  11      202.53      198.83      7.50 o 
   2   1  11       67.04       58.32      6.69 o 
   3   1  11      108.80      127.53     10.20 o 
   4   1  11      115.25      108.03     16.37 o 
   5   1  11       47.43       45.32      7.29 o 
   6   1  11       25.82       33.62      7.16 o 
  -9   2  11       11.58        7.54      4.30 o 
  -8   2  11        5.72        2.67      3.76 o 
  -7   2  11        2.93        0.14      3.12 o 
  -6   2  11       36.95       30.84      7.16 o 
  -5   2  11       72.65       68.21      6.95 o 
  -4   2  11       46.24       38.45      5.32 o 
  -3   2  11        7.58        8.11      2.48 o 
  -2   2  11      383.57      379.99     10.56 o 
  -1   2  11        3.15        4.84      2.60 o 
   0   2  11       72.29       89.40      5.98 o 
   1   2  11       89.52       92.91      7.75 o 
   2   2  11       31.81       33.51      4.33 o 
   3   2  11       30.36       30.62      8.05 o 
   4   2  11      151.28      129.40     11.11 o 
   5   2  11        0.75       -3.13      3.75 o 
  -9   3  11        4.01        2.02      3.79 o 
  -8   3  11       59.37       64.44      8.05 o 
  -7   3  11       29.73       32.31      5.77 o 
  -6   3  11        4.79        1.29      3.08 o 
  -5   3  11       13.43       19.51      4.52 o 
  -4   3  11       14.33       12.93      4.34 o 
  -3   3  11      360.90      355.40     10.44 o 
  -2   3  11      836.74      880.65     19.25 o 
  -1   3  11       73.81       75.51      6.57 o 
   0   3  11       13.07       10.29      3.04 o 
   1   3  11      148.62      166.13      7.79 o 
   2   3  11        0.73        2.52      2.52 o 
   3   3  11       34.10       43.92      9.17 o 
   4   3  11        0.54        0.24      4.03 o 
  -9   4  11       13.92       12.76      5.08 o 
  -8   4  11        5.93        4.87      4.36 o 
  -7   4  11        0.35       -2.86      5.38 o 
  -6   4  11       71.52       74.46      8.00 o 
  -5   4  11       68.37       65.30     16.51 o 
  -4   4  11       46.50       51.27      6.28 o 
  -3   4  11       32.52       33.97      5.40 o 
  -2   4  11      363.49      376.13     11.51 o 
  -1   4  11      679.02      696.66     20.87 o 
   0   4  11      129.77      131.97      9.62 o 
   1   4  11        0.32       -1.38      3.06 o 
   2   4  11       43.89       65.58      6.30 o 
   3   4  11        0.15        1.47      3.12 o 
   4   4  11       34.48       36.14      7.21 o 
  -8   5  11       12.82       25.57      5.88 o 
  -7   5  11        0.93        0.42      3.56 o 
  -6   5  11      139.60      158.55     17.72 o 
  -5   5  11       18.83       10.36      8.77 o 
  -4   5  11        7.58        2.69      6.17 o 
  -3   5  11       92.49       87.37      8.17 o 
  -2   5  11      383.14      167.21     13.03 o 
  -1   5  11        1.99       -2.18      2.08 o 
   0   5  11        5.89       16.15      3.81 o 
   1   5  11        0.28        1.87      3.76 o 
   2   5  11        8.58       12.54      3.84 o 
   3   5  11        9.78       12.01      5.60 o 
  -7   6  11        0.16        1.71      5.83 o 
  -6   6  11        1.78        5.38      5.84 o 
  -5   6  11       47.47       50.81     11.07 o 
  -4   6  11        0.22        0.74      3.57 o 
  -3   6  11        9.08        8.36      4.29 o 
  -2   6  11        8.15        7.04      3.78 o 
  -1   6  11       11.72       26.83      3.89 o 
   0   6  11        3.11        7.10      3.92 o 
   1   6  11        2.42        8.97      4.51 o 
   2   6  11        1.45        1.06      3.36 o 
  -6   7  11        0.30       -5.08      5.02 o 
  -5   7  11        6.57        8.90      6.81 o 
  -4   7  11       11.19        7.12      7.05 o 
  -3   7  11       20.78       12.83      7.35 o 
  -2   7  11       41.02       46.65      9.02 o 
  -1   7  11       33.58       30.55      5.97 o 
   0   7  11        2.95       13.76      5.14 o 
  -1 -11  12        9.41       16.86      7.47 o 
   0 -11  12        2.69        8.62      6.44 o 
   1 -11  12        1.50        3.06      5.65 o 
  -4 -10  12        3.59        5.27      5.38 o 
  -3 -10  12        8.54        8.37      5.97 o 
  -2 -10  12       47.06       50.92     10.28 o 
  -1 -10  12        4.25       10.90      6.30 o 
   0 -10  12        1.51       -2.00      4.58 o 
   1 -10  12        2.29       -6.91      4.90 o 
   2 -10  12        6.44        4.18      5.52 o 
   3 -10  12       47.00       52.59     11.00 o 
  -5  -9  12       44.39       27.61      7.73 o 
  -4  -9  12        0.31        1.12      4.21 o 
  -3  -9  12       77.89       80.69     11.27 o 
  -2  -9  12       24.53       13.26      6.65 o 
  -1  -9  12       21.95       16.24      6.58 o 
   0  -9  12        3.39        7.88      5.59 o 
   1  -9  12       95.99       87.99     12.79 o 
   2  -9  12       13.34       18.63      6.94 o 
   3  -9  12        0.98        2.50      5.18 o 
   4  -9  12        4.00       12.39      6.80 o 
  -6  -8  12        3.34        6.28      5.83 o 
  -5  -8  12        3.53        3.22      3.49 o 
  -4  -8  12        9.18        7.29      3.78 o 
  -3  -8  12       70.61       90.87      8.31 o 
  -2  -8  12      110.06      127.77      9.55 o 
  -1  -8  12        8.57        9.40      4.76 o 
   0  -8  12       31.25       33.31      5.39 o 
   1  -8  12       25.95       30.50      5.41 o 
   2  -8  12       71.14       75.83      7.56 o 
   3  -8  12        6.40       15.81      8.35 o 
   4  -8  12       23.56       25.30      9.65 o 
   5  -8  12        0.02       -2.76      3.39 o 
  -7  -7  12        1.31       -0.31      5.53 o 
  -6  -7  12        0.21       -3.57      3.01 o 
  -5  -7  12        3.37       -2.33      3.83 o 
  -4  -7  12       15.24       20.63      4.62 o 
  -3  -7  12       83.77       75.28      8.15 o 
  -2  -7  12       68.29       68.34      7.12 o 
  -1  -7  12        0.27        0.29      2.91 o 
   0  -7  12       38.27       36.09      5.40 o 
   1  -7  12      225.38      229.76     11.28 o 
   2  -7  12        2.58        2.98      3.03 o 
   3  -7  12      138.95      139.05     15.15 o 
   4  -7  12       99.01      113.41      9.88 o 
   5  -7  12        3.85        5.43      4.49 o 
  -7  -6  12        6.44        4.44      4.08 o 
  -6  -6  12        0.84       -0.92      3.14 o 
  -5  -6  12       41.93       40.78      4.56 o 
  -4  -6  12        1.47       -1.84      3.76 o 
  -3  -6  12      202.31      189.43     10.45 o 
  -2  -6  12      137.20      138.85      9.45 o 
  -1  -6  12       63.37       73.83      7.00 o 
   0  -6  12       20.02       22.28      5.24 o 
   1  -6  12       18.48       13.76      4.01 o 
   2  -6  12       79.83       80.47     11.17 o 
   3  -6  12      158.95      166.45     17.23 o 
   4  -6  12      113.33      103.65      9.32 o 
   5  -6  12       95.53      102.96      9.99 o 
   6  -6  12       11.55        9.39      5.07 o 
  -8  -5  12       10.93       13.43      5.07 o 
  -7  -5  12        7.16        9.10      4.38 o 
  -6  -5  12        9.22        5.96      4.85 o 
  -5  -5  12        9.37       10.52      2.97 o 
  -4  -5  12       89.80       91.18      7.55 o 
  -3  -5  12      607.66      264.45     14.77 o 
  -2  -5  12      175.73      174.69      9.08 o 
  -1  -5  12       59.56       43.89      5.62 o 
   0  -5  12       40.60       36.32      5.22 o 
   1  -5  12       29.68       38.54      5.57 o 
   2  -5  12        2.74        1.14      3.93 o 
   3  -5  12       41.65       40.96      6.07 o 
   4  -5  12      499.11      487.28     18.05 o 
   5  -5  12        0.02       -1.11      3.74 o 
   6  -5  12       15.33       18.17      5.54 o 
  -8  -4  12       10.28        8.51      4.46 o 
  -7  -4  12       10.57       10.29      5.65 o 
  -6  -4  12        5.38        6.21      3.66 o 
  -5  -4  12      291.24      310.24     12.71 o 
  -4  -4  12       12.49       10.01      2.62 o 
  -3  -4  12      130.58      131.54      8.14 o 
  -2  -4  12        0.16       -0.88      2.12 o 
  -1  -4  12      345.87      374.65     13.55 o 
   0  -4  12      145.55      155.19      9.27 o 
   1  -4  12       10.35       11.71     11.47 o 
   2  -4  12       43.58       47.62      8.47 o 
   3  -4  12        1.03        0.98      6.03 o 
   4  -4  12       71.29       69.22     13.65 o 
   5  -4  12       41.53       52.48      7.40 o 
   6  -4  12        3.80        3.18      4.08 o 
  -9  -3  12        5.43        4.39      4.39 o 
  -8  -3  12       30.75       31.35      6.14 o 
  -7  -3  12        9.74       13.32      4.65 o 
  -6  -3  12       10.57       10.30      3.90 o 
  -5  -3  12        5.91        8.44      3.49 o 
  -4  -3  12       13.32       20.47      3.13 o 
  -3  -3  12        0.01       -2.77      1.88 o 
  -2  -3  12       66.55       68.19      6.14 o 
  -1  -3  12      370.79      359.14     13.08 o 
   0  -3  12      140.29      132.43     11.79 o 
   1  -3  12      288.55      305.06     12.65 o 
   2  -3  12      101.41       93.79     11.14 o 
   3  -3  12       21.01       21.01      9.46 o 
   4  -3  12       91.15       99.30      9.21 o 
   5  -3  12       12.78       13.98      4.96 o 
   6  -3  12        1.02        0.47      3.98 o 
  -9  -2  12        0.00       -3.63      3.21 o 
  -8  -2  12        0.40        1.83      3.61 o 
  -7  -2  12        3.78        5.24      3.70 o 
  -6  -2  12       10.51       11.91      3.94 o 
  -5  -2  12       23.30       16.83      4.06 o 
  -4  -2  12       12.45       16.16      2.88 o 
  -3  -2  12        0.23       -0.34      1.64 o 
  -2  -2  12      214.21      219.89     17.88 o 
  -1  -2  12        1.48       -2.42      2.34 o 
   0  -2  12      237.66      224.14     10.15 o 
   1  -2  12       14.85       12.50      4.86 o 
   2  -2  12      174.50      161.39     18.36 o 
   3  -2  12       11.46        5.43      3.68 o 
   4  -2  12        6.95       11.38      4.31 o 
   5  -2  12       37.55       38.75      8.53 o 
   6  -2  12       39.37       35.26     11.97 o 
  -9  -1  12        4.45       -0.64      3.81 o 
  -8  -1  12        2.36       -2.30      8.71 o 
  -7  -1  12        0.84       -0.50      3.11 o 
  -6  -1  12       24.90       18.99      4.60 o 
  -5  -1  12        0.77        1.11      3.00 o 
  -4  -1  12       48.99       48.30      5.54 o 
  -3  -1  12        8.97        6.90      2.08 o 
  -2  -1  12       29.08       27.12      4.17 o 
  -1  -1  12       77.17       74.46      6.57 o 
   0  -1  12      314.68      303.94     12.17 o 
   1  -1  12      811.85      796.45     22.82 o 
   2  -1  12        4.73        2.96      4.04 o 
   3  -1  12        5.78       -1.68      3.11 o 
   4  -1  12       45.69       40.36      6.73 o 
   5  -1  12       49.36       57.10      9.24 o 
   6  -1  12        1.71        8.26      5.07 o 
  -9   0  12       34.78       47.66      7.42 o 
  -8   0  12        9.41        3.59      3.69 o 
  -7   0  12       48.66       45.72      6.55 o 
  -6   0  12        5.12       10.62      3.77 o 
  -5   0  12       51.43       45.57      5.76 o 
  -4   0  12       22.63       19.99      4.05 o 
  -3   0  12       93.43       96.81      5.30 o 
  -2   0  12       13.66       18.17      2.81 o 
  -1   0  12       32.76       33.33      4.73 o 
   0   0  12       63.79       70.34      6.76 o 
   1   0  12       71.82       70.42      7.21 o 
   2   0  12      224.91      225.06     11.32 o 
   3   0  12       17.00       17.97      4.94 o 
   4   0  12        0.11       -0.19      3.77 o 
   5   0  12        0.01        2.37      4.19 o 
  -9   1  12       13.27       12.87      4.98 o 
  -8   1  12       28.25       38.00      6.63 o 
  -7   1  12        6.03        8.77      4.07 o 
  -6   1  12        2.02       -1.66      3.32 o 
  -5   1  12        0.21       -4.36      2.91 o 
  -4   1  12       65.95       69.95      6.89 o 
  -3   1  12      148.19      158.31      6.49 o 
  -2   1  12      159.88      158.87      6.61 o 
  -1   1  12      332.42      305.56     17.58 o 
   0   1  12      168.12      157.61      9.60 o 
   1   1  12      199.74      214.33     14.71 o 
   2   1  12      110.69      111.51      9.52 o 
   3   1  12        0.60        3.12      3.64 o 
   4   1  12       12.39       17.14      5.17 o 
   5   1  12       12.19       16.05      5.56 o 
  -9   2  12        1.35        0.99      4.77 o 
  -8   2  12       19.31       10.30      4.67 o 
  -7   2  12       63.13       73.66      8.22 o 
  -6   2  12        8.85        5.05      3.99 o 
  -5   2  12      299.58      298.52     13.00 o 
  -4   2  12       37.26       33.56      5.31 o 
  -3   2  12      421.70      437.02     11.79 o 
  -2   2  12        4.80        3.08      2.41 o 
  -1   2  12      272.41      272.55      9.20 o 
   0   2  12      238.47      236.36     10.75 o 
   1   2  12        3.21        2.79      3.09 o 
   2   2  12       22.55       25.77      5.31 o 
   3   2  12        4.91        4.39      3.66 o 
   4   2  12        9.98        8.11      4.44 o 
  -9   3  12        9.55       12.39      5.03 o 
  -8   3  12       88.50      108.71     10.22 o 
  -7   3  12        1.30        3.74      3.99 o 
  -6   3  12       15.99       18.27      4.92 o 
  -5   3  12        7.59       10.32      3.94 o 
  -4   3  12      117.61       99.60      8.38 o 
  -3   3  12       61.46       71.61      9.25 o 
  -2   3  12      142.54      148.31      7.49 o 
  -1   3  12      808.07      817.06     23.48 o 
   0   3  12       19.12       18.02      3.75 o 
   1   3  12       11.58       13.54      3.36 o 
   2   3  12       53.59       58.49      7.60 o 
   3   3  12        0.43       -0.42      3.67 o 
   4   3  12        0.19       -3.65      7.75 o 
  -8   4  12       81.87       97.18     10.05 o 
  -7   4  12        3.95       -1.75      3.12 o 
  -6   4  12        1.66        3.32      3.75 o 
  -5   4  12       15.47       22.91      7.22 o 
  -4   4  12        0.02       -4.01      2.67 o 
  -3   4  12        6.74        8.72      3.93 o 
  -2   4  12       22.12       17.49      3.64 o 
  -1   4  12       45.80       47.55      5.17 o 
   0   4  12       86.66       79.85      7.86 o 
   1   4  12        3.05        7.31      4.59 o 
   2   4  12        0.13       -4.50      3.57 o 
   3   4  12       21.69       32.73      6.50 o 
  -7   5  12       74.59       90.06      9.49 o 
  -6   5  12       60.49       58.71     17.39 o 
  -5   5  12       61.19       37.07     11.05 o 
  -4   5  12        0.45       -2.91      2.13 o 
  -3   5  12        1.66        0.52      2.47 o 
  -2   5  12       33.08       32.38      5.70 o 
  -1   5  12       84.45       84.41      8.31 o 
   0   5  12       20.99       20.43      4.96 o 
   1   5  12        0.01        1.87      2.56 o 
   2   5  12       14.93       16.91      5.88 o 
  -6   6  12        5.57        2.18      6.10 o 
  -5   6  12       28.69       13.11      7.72 o 
  -4   6  12       50.66       46.43     10.35 o 
  -3   6  12        2.02        2.68      5.68 o 
  -2   6  12        9.79       13.62      5.89 o 
  -1   6  12       18.45       35.03      6.14 o 
   0   6  12       27.54       37.68      9.57 o 
  -4   7  12       58.11       67.61     12.79 o 
  -3 -10  13        0.44       -1.15      4.32 o 
  -2 -10  13       65.53       61.00     11.24 o 
  -1 -10  13        2.50        4.80      5.81 o 
   0 -10  13        1.06       -2.02      4.70 o 
   1 -10  13        6.68        7.64      6.09 o 
   2 -10  13       56.49       58.24     11.39 o 
  -5  -9  13        6.68       11.05      5.66 o 
  -4  -9  13        0.01        8.15      5.70 o 
  -3  -9  13       69.58       78.27     12.15 o 
  -2  -9  13       49.62       62.73     10.96 o 
  -1  -9  13        3.87        1.19      4.73 o 
   0  -9  13        0.06        2.45      4.70 o 
   1  -9  13        4.54       10.19      5.89 o 
   2  -9  13        2.96        4.53      5.76 o 
   3  -9  13       17.45       17.09      7.34 o 
   4  -9  13       49.34       47.43     10.63 o 
  -6  -8  13        0.43        3.09      5.46 o 
  -5  -8  13       12.57        3.86      6.19 o 
  -4  -8  13        7.66        2.13      3.57 o 
  -3  -8  13        4.02        1.64      3.28 o 
  -2  -8  13       31.19       23.51      5.02 o 
  -1  -8  13       35.84       32.54      8.20 o 
   0  -8  13        0.58        2.35      3.70 o 
   1  -8  13       11.75       15.85      9.06 o 
   2  -8  13       71.01       72.78     24.54 o 
   3  -8  13       62.38       70.92     11.88 o 
   4  -8  13        0.83        2.46      3.77 o 
  -6  -7  13       30.14       37.97      9.33 o 
  -5  -7  13       18.00       22.53      5.02 o 
  -4  -7  13        0.94        1.99      2.92 o 
  -3  -7  13       18.96       15.51      4.33 o 
  -2  -7  13       79.87      111.98      9.04 o 
  -1  -7  13        4.47        0.61      3.10 o 
   0  -7  13       16.42       23.99      4.88 o 
   1  -7  13       33.70       32.96      5.68 o 
   2  -7  13       12.22       14.99      4.31 o 
   3  -7  13       58.21       55.58      7.09 o 
   4  -7  13      100.65      112.88     10.08 o 
   5  -7  13        9.30       10.82      5.09 o 
  -7  -6  13        3.56        1.20      5.22 o 
  -6  -6  13       22.57       39.05      9.09 o 
  -5  -6  13       14.78       27.83      5.03 o 
  -4  -6  13      172.62      185.99     11.96 o 
  -3  -6  13       56.63       66.80      7.03 o 
  -2  -6  13        3.24        1.92      2.94 o 
  -1  -6  13        2.56        3.10      3.15 o 
   0  -6  13        9.36       10.69      3.87 o 
   1  -6  13       14.18        6.75      3.69 o 
   2  -6  13        3.40        4.13      4.63 o 
   3  -6  13        0.86        5.88      3.73 o 
   4  -6  13        0.52       -0.92      3.23 o 
   5  -6  13       21.87       26.49      7.70 o 
  -8  -5  13        0.40        1.64      3.97 o 
  -7  -5  13       24.98       28.85      6.03 o 
  -6  -5  13        0.10       -2.21      3.97 o 
  -5  -5  13       44.47       54.73      9.86 o 
  -4  -5  13        2.17       -0.26      2.69 o 
  -3  -5  13      352.65      367.08     19.56 o 
  -2  -5  13        0.06       -1.16      2.66 o 
  -1  -5  13        1.60       -0.06      2.70 o 
   0  -5  13        0.02       -0.31      2.87 o 
   1  -5  13       38.41       37.51      7.76 o 
   2  -5  13       94.41       89.80     11.88 o 
   3  -5  13      242.65      259.70     23.08 o 
   4  -5  13       17.80       18.37      5.13 o 
   5  -5  13        3.19        4.62      4.10 o 
  -8  -4  13       22.13       21.10      5.67 o 
  -7  -4  13       10.59       13.29      4.67 o 
  -6  -4  13        5.57        7.39      3.89 o 
  -5  -4  13        3.60       11.33      5.54 o 
  -4  -4  13       28.53       33.19      4.93 o 
  -3  -4  13       29.32       27.20      4.55 o 
  -2  -4  13      276.38      294.67     16.88 o 
  -1  -4  13      143.23      134.98      9.48 o 
   0  -4  13      209.43      212.81     10.55 o 
   1  -4  13       28.94       17.93      4.51 o 
   2  -4  13       13.32       10.71      5.39 o 
   3  -4  13        0.00        2.63      3.41 o 
   4  -4  13       66.06       53.03      7.39 o 
   5  -4  13       10.86       12.05      4.83 o 
  -8  -3  13       17.61       25.02      5.98 o 
  -7  -3  13       41.27       45.68      8.50 o 
  -6  -3  13        0.77       -2.84      2.68 o 
  -5  -3  13       14.41       12.81      6.14 o 
  -4  -3  13        0.06       -2.17      2.22 o 
  -3  -3  13      116.45      140.69     12.00 o 
  -2  -3  13       82.17       79.53      7.02 o 
  -1  -3  13        7.67        9.35      3.49 o 
   0  -3  13        8.49       13.99      3.78 o 
   1  -3  13      588.75      585.61     19.08 o 
   2  -3  13      321.02      332.70     19.69 o 
   3  -3  13        5.44        0.78      3.29 o 
   4  -3  13       39.86       39.83      6.58 o 
   5  -3  13       15.88        9.03      4.86 o 
  -9  -2  13       22.33       22.80      6.09 o 
  -8  -2  13        0.50        3.88      3.98 o 
  -7  -2  13       79.07       83.99      8.83 o 
  -6  -2  13        0.83        3.88      6.63 o 
  -5  -2  13       23.68       21.24      4.55 o 
  -4  -2  13        4.70       16.52      6.03 o 
  -3  -2  13       18.24       19.69      3.79 o 
  -2  -2  13        8.39        4.36      5.63 o 
  -1  -2  13        2.20       -0.89      2.51 o 
   0  -2  13        2.78        4.01      3.23 o 
   1  -2  13        8.37        8.86      3.83 o 
   2  -2  13       78.11       74.05      7.80 o 
   3  -2  13       26.07       35.28      5.98 o 
   4  -2  13        9.25        5.39      6.18 o 
   5  -2  13       13.97        9.97      4.80 o 
  -9  -1  13        4.85       -1.05      5.26 o 
  -8  -1  13        7.11        4.08      3.95 o 
  -7  -1  13        4.60        5.62      4.40 o 
  -6  -1  13       43.28       47.08     10.67 o 
  -5  -1  13       47.41       61.86      6.83 o 
  -4  -1  13       61.97       59.73      6.27 o 
  -3  -1  13      180.70      184.67      8.80 o 
  -2  -1  13      104.37      107.77      7.97 o 
  -1  -1  13       23.34       29.49      4.81 o 
   0  -1  13       65.31       66.35      6.96 o 
   1  -1  13      244.01      248.03     11.81 o 
   2  -1  13      211.22      216.97     14.50 o 
   3  -1  13        0.82        3.70      3.59 o 
   4  -1  13       78.84       72.12     13.85 o 
   5  -1  13        9.49       12.42      5.16 o 
  -9   0  13        8.93        5.87      4.56 o 
  -8   0  13        0.43        1.56      3.78 o 
  -7   0  13       14.91       19.59      4.89 o 
  -6   0  13        1.35       -0.07      3.06 o 
  -5   0  13      169.03      172.36     10.15 o 
  -4   0  13      169.17      169.80      9.06 o 
  -3   0  13        7.63        8.89      3.80 o 
  -2   0  13        0.02        0.31      2.54 o 
  -1   0  13       26.33       28.61      4.79 o 
   0   0  13        8.84       13.12      3.98 o 
   1   0  13        0.11        0.44      3.16 o 
   2   0  13        3.41        1.51      3.36 o 
   3   0  13       71.07       66.02      7.79 o 
   4   0  13        9.02        2.99      8.06 o 
   5   0  13       20.71       13.52      9.30 o 
  -9   1  13       24.44       24.34      6.18 o 
  -8   1  13        7.32       10.64      4.66 o 
  -7   1  13        2.30        1.21      5.11 o 
  -6   1  13       19.76       17.62      4.64 o 
  -5   1  13       32.65       40.96      5.90 o 
  -4   1  13       18.57       18.30      4.44 o 
  -3   1  13      304.50      297.66      9.50 o 
  -2   1  13      100.32       88.11      7.46 o 
  -1   1  13      102.22      100.92      8.16 o 
   0   1  13        0.02       -3.83      2.55 o 
   1   1  13       18.14       13.79      5.98 o 
   2   1  13       84.58       89.85      8.88 o 
   3   1  13        1.73        4.60      4.07 o 
   4   1  13       11.21        9.15      9.67 o 
  -8   2  13       27.39       28.25      5.99 o 
  -7   2  13        1.51        1.27      3.53 o 
  -6   2  13        3.10        7.84      3.96 o 
  -5   2  13      114.52      116.62      9.56 o 
  -4   2  13       60.24       72.38      7.51 o 
  -3   2  13        1.55       -2.92      2.85 o 
  -2   2  13       54.98       59.10      5.19 o 
  -1   2  13       25.18       20.73      4.46 o 
   0   2  13        1.04        4.56      3.50 o 
   1   2  13       27.13       25.23      5.17 o 
   2   2  13       10.25       18.66      6.22 o 
   3   2  13       49.88       51.06      7.55 o 
   4   2  13        0.84       -3.28      3.82 o 
  -8   3  13       44.11       51.18      7.59 o 
  -7   3  13       34.28       32.31      6.10 o 
  -6   3  13        0.02        2.51      4.32 o 
  -5   3  13        5.71        8.06      3.77 o 
  -4   3  13       18.68       16.64      6.32 o 
  -3   3  13        2.35        3.56      3.32 o 
  -2   3  13       26.05       19.86      3.60 o 
  -1   3  13        1.68        3.47      4.01 o 
   0   3  13        0.69        0.55      4.35 o 
   1   3  13       10.37       20.97      5.14 o 
   2   3  13        0.72        0.00      3.45 o 
   3   3  13       10.61       10.07      5.99 o 
  -7   4  13       78.56       60.72      8.17 o 
  -6   4  13       25.90       23.53      5.50 o 
  -5   4  13        0.00       -2.29      3.02 o 
  -4   4  13       25.69       29.27      5.63 o 
  -3   4  13       23.71       21.06      5.16 o 
  -2   4  13        0.05        1.61      2.65 o 
  -1   4  13       79.16       85.25      8.37 o 
   0   4  13        0.74        9.89      5.34 o 
   1   4  13        0.19        6.21      4.10 o 
   2   4  13       60.56       74.18      8.97 o 
  -6   5  13        0.01        0.71      3.86 o 
  -5   5  13       10.52       16.08      9.44 o 
  -4   5  13       32.56       36.85      6.22 o 
  -3   5  13        1.30        0.04      3.57 o 
  -2   5  13        0.41        1.24      4.13 o 
  -1   5  13       24.95       39.93      8.86 o 
   0   5  13       18.82       12.11      3.76 o 
   1   5  13      129.02      157.34     12.53 o 
  -5   6  13        0.60        0.91      5.85 o 
  -4   6  13        0.22        0.53      5.97 o 
  -3   6  13       38.61       25.85      8.65 o 
  -2   6  13        0.91        1.93      6.31 o 
  -1   6  13       34.76       44.89      6.93 o 
  -2 -10  14        5.88       34.66      9.18 o 
  -1 -10  14       46.56       54.47     11.02 o 
   0 -10  14       12.13       23.09      8.26 o 
   1 -10  14       55.40       69.45     12.27 o 
  -4  -9  14        4.78        5.35      5.82 o 
  -3  -9  14        3.19        3.83      5.19 o 
  -2  -9  14       10.27       11.79      6.45 o 
  -1  -9  14        9.83       11.33      6.42 o 
   0  -9  14       85.23       90.60     13.43 o 
   1  -9  14        3.40        1.51      5.70 o 
   2  -9  14       13.66       18.37      8.08 o 
   3  -9  14        1.59       -1.89      4.99 o 
  -5  -8  14      109.90      110.59      9.96 o 
  -4  -8  14       14.52       17.02      4.54 o 
  -3  -8  14        2.06       -0.28      6.33 o 
  -2  -8  14       35.94       43.81     12.75 o 
  -1  -8  14        0.91        1.25      3.41 o 
   0  -8  14        0.24       -0.84      3.37 o 
   1  -8  14       70.57       78.32      8.47 o 
   2  -8  14      135.15      142.97     12.18 o 
   3  -8  14       11.38       25.15      5.62 o 
  -6  -7  14        2.17        6.00      6.07 o 
  -5  -7  14       63.71       52.96     10.34 o 
  -4  -7  14       54.78       44.42      9.33 o 
  -3  -7  14       78.83       83.66      8.19 o 
  -2  -7  14        0.52       -0.09      4.28 o 
  -1  -7  14        6.74       11.39      4.29 o 
   0  -7  14        5.58        5.79      3.99 o 
   1  -7  14        0.68        1.06      3.69 o 
   2  -7  14       14.27        2.49      5.36 o 
   3  -7  14        1.39        2.83      7.72 o 
   4  -7  14      100.43      114.09     10.48 o 
  -7  -6  14        4.42       18.88      7.85 o 
  -6  -6  14        6.43        6.24      5.53 o 
  -5  -6  14        1.50       -2.30      4.05 o 
  -4  -6  14       31.68       32.13      6.95 o 
  -3  -6  14       15.38       12.26      3.92 o 
  -2  -6  14      163.92      163.02     18.29 o 
  -1  -6  14      179.72      196.18     10.64 o 
   0  -6  14        7.59        9.60      8.34 o 
   1  -6  14        1.83        2.81      3.60 o 
   2  -6  14        5.32        5.67      4.31 o 
   3  -6  14        5.69       13.08      4.35 o 
   4  -6  14       16.21        9.64      6.77 o 
  -7  -5  14        1.26       -5.59      4.12 o 
  -6  -5  14       12.70       16.26      6.91 o 
  -5  -5  14       10.87       16.62      6.79 o 
  -4  -5  14        1.43        2.78      3.08 o 
  -3  -5  14       12.81       15.59      4.08 o 
  -2  -5  14      158.28      157.00     10.66 o 
  -1  -5  14       19.84       22.99      4.85 o 
   0  -5  14        7.23        1.27      3.14 o 
   1  -5  14       92.69       93.50      8.73 o 
   2  -5  14      160.02      143.10     15.42 o 
   3  -5  14        0.02        2.27      3.45 o 
   4  -5  14      102.80      103.76     23.65 o 
  -8  -4  14       11.76       21.88      8.71 o 
  -7  -4  14       15.72       14.97      7.05 o 
  -6  -4  14       28.25       21.53      7.44 o 
  -5  -4  14        7.52        4.84      5.15 o 
  -4  -4  14        4.50        7.61      3.11 o 
  -3  -4  14        2.57        0.97      2.69 o 
  -2  -4  14      153.94      145.88      9.96 o 
  -1  -4  14       46.95       34.60      5.45 o 
   0  -4  14       10.79        9.12      3.88 o 
   1  -4  14        0.26       -1.83      3.02 o 
   2  -4  14       68.92       71.45     10.95 o 
   3  -4  14       18.56       18.16      5.02 o 
   4  -4  14      148.56      144.39     11.82 o 
   5  -4  14        0.24       -0.26      4.10 o 
  -8  -3  14        1.33        0.87      3.89 o 
  -7  -3  14        2.57        0.58      4.82 o 
  -6  -3  14       67.30       85.48     12.61 o 
  -5  -3  14       13.50       19.60      7.00 o 
  -4  -3  14       62.77       83.77     11.83 o 
  -3  -3  14       52.47       58.39      6.22 o 
  -2  -3  14       71.43       74.31     11.11 o 
  -1  -3  14       94.88      106.29     11.41 o 
   0  -3  14        5.53        6.17      3.39 o 
   1  -3  14       32.70       39.57     13.61 o 
   2  -3  14      111.51       95.28     30.22 o 
   3  -3  14        4.64        7.98      6.51 o 
   4  -3  14       45.75       44.84     10.14 o 
   5  -3  14        0.60        2.99      4.23 o 
  -8  -2  14       28.48       37.51     13.25 o 
  -7  -2  14        6.03        3.56      3.65 o 
  -6  -2  14       36.74       43.35      9.52 o 
  -5  -2  14      190.21      185.38     18.27 o 
  -4  -2  14      348.26      281.71     18.66 o 
  -3  -2  14      126.25       83.42     13.71 o 
  -2  -2  14       92.63       86.38      9.23 o 
  -1  -2  14       94.48       86.04      7.81 o 
   0  -2  14        2.69        3.68      3.25 o 
   1  -2  14        1.63        1.33      3.21 o 
   2  -2  14       15.47       19.73      4.75 o 
   3  -2  14        0.61       -2.40      3.24 o 
   4  -2  14        1.08        0.44      3.82 o 
  -8  -1  14        2.86       -1.25      3.85 o 
  -7  -1  14        7.72       11.96      4.44 o 
  -6  -1  14        4.17        8.81      3.81 o 
  -5  -1  14       98.57      105.37     13.73 o 
  -4  -1  14       28.52       21.40      7.14 o 
  -3  -1  14      146.74      132.44      8.88 o 
  -2  -1  14       41.12       33.44      5.03 o 
  -1  -1  14        7.23        7.14      3.45 o 
   0  -1  14        2.58        5.94      3.54 o 
   1  -1  14        9.14       10.93      4.42 o 
   2  -1  14        1.23        3.68      4.08 o 
   3  -1  14       46.63       40.90      8.83 o 
   4  -1  14       10.35       16.06      5.45 o 
  -8   0  14       65.43       63.62      8.29 o 
  -7   0  14       16.87       16.48      6.88 o 
  -6   0  14       20.90       40.73      6.48 o 
  -5   0  14        4.05       -2.21      4.20 o 
  -4   0  14      468.21      473.75     25.23 o 
  -3   0  14      150.52      154.19     15.78 o 
  -2   0  14        5.30        0.90      2.97 o 
  -1   0  14        0.50        1.84      4.11 o 
   0   0  14       48.95       48.72      6.60 o 
   1   0  14        4.58        7.34      5.22 o 
   2   0  14       13.33       16.81      4.83 o 
   3   0  14        7.16       12.55      4.70 o 
   4   0  14        1.33        6.06      4.47 o 
  -8   1  14        2.86        5.74      4.26 o 
  -7   1  14       14.25       11.23      4.77 o 
  -6   1  14       10.70       12.67      4.41 o 
  -5   1  14       25.66       23.35      5.18 o 
  -4   1  14       16.44       13.29      6.04 o 
  -3   1  14        0.03       -0.92      4.21 o 
  -2   1  14      136.76      125.78      9.29 o 
  -1   1  14      166.90      166.13     11.05 o 
   0   1  14        4.86        0.02      3.25 o 
   1   1  14       37.96       49.15      9.34 o 
   2   1  14        0.04        1.73      3.37 o 
   3   1  14        0.18        7.70      4.47 o 
  -8   2  14       13.98       11.70      4.89 o 
  -7   2  14       30.02       23.05      8.02 o 
  -6   2  14        7.69        5.33      3.73 o 
  -5   2  14       13.69        7.76      4.02 o 
  -4   2  14        4.87        4.82      5.36 o 
  -3   2  14       25.67       24.32      7.43 o 
  -2   2  14       76.48       67.16      7.07 o 
  -1   2  14       27.79       26.88      5.29 o 
   0   2  14       11.44       17.80      4.66 o 
   1   2  14        1.77       -1.20      2.84 o 
   2   2  14       18.23       22.84      5.70 o 
   3   2  14       30.72       30.41      6.55 o 
  -7   3  14       12.62       12.76      4.96 o 
  -6   3  14       53.95       62.55      7.74 o 
  -5   3  14        1.15       -1.03      3.15 o 
  -4   3  14       15.26       15.90      4.73 o 
  -3   3  14        0.08       -0.09      4.46 o 
  -2   3  14       10.56        3.93      3.58 o 
  -1   3  14       34.97       46.10     11.73 o 
   0   3  14       22.59       28.80      8.05 o 
   1   3  14        8.99        8.94      5.50 o 
   2   3  14       56.06       63.43     11.06 o 
  -6   4  14       26.01       20.53      5.64 o 
  -5   4  14       13.42       18.20      4.96 o 
  -4   4  14        0.06        6.81      4.21 o 
  -3   4  14       17.05       11.89      4.40 o 
  -2   4  14        0.23       -6.34      4.23 o 
  -1   4  14      121.43      109.81      9.63 o 
   0   4  14        2.99        5.48      7.40 o 
   1   4  14        2.11        4.87      4.50 o 
  -5   5  14        6.55        7.46      5.45 o 
  -4   5  14        0.95        1.99      3.99 o 
  -3   5  14        4.27        8.32      4.54 o 
  -2   5  14        6.74        2.01      6.07 o 
  -1   5  14        6.15        4.49      6.00 o 
  -3  -9  15        8.77       13.00      6.55 o 
  -2  -9  15       15.46       16.65      7.29 o 
  -1  -9  15        3.56       11.35      6.18 o 
   0  -9  15       27.49       41.61      9.35 o 
   1  -9  15        2.89        9.47      6.63 o 
  -4  -8  15       19.08       16.94      5.19 o 
  -3  -8  15       55.74       60.43      9.72 o 
  -2  -8  15       10.48        9.33      4.36 o 
  -1  -8  15       49.88       56.19      7.33 o 
   0  -8  15        1.15       -4.79      3.34 o 
   1  -8  15       18.30       12.57      4.88 o 
   2  -8  15        6.45       11.79      7.45 o 
  -5  -7  15       25.72       26.39      8.46 o 
  -4  -7  15      203.69      217.04     11.76 o 
  -3  -7  15        0.99        0.11      4.63 o 
  -2  -7  15       34.36       46.53      6.62 o 
  -1  -7  15        2.48        4.26      3.63 o 
   0  -7  15       22.50       25.77      5.64 o 
   1  -7  15        0.08       -1.11      5.30 o 
   2  -7  15       10.33       19.23      4.97 o 
   3  -7  15       72.45       61.13      7.94 o 
  -6  -6  15        6.08        3.87      6.12 o 
  -5  -6  15       65.39       58.95     11.04 o 
  -4  -6  15       39.41       61.43     20.30 o 
  -3  -6  15       75.54       51.44     23.56 o 
  -2  -6  15        7.61        5.10      3.73 o 
  -1  -6  15      216.28      234.85     12.22 o 
   0  -6  15        7.70        1.37      3.62 o 
   1  -6  15       10.60       14.77      6.25 o 
   2  -6  15        6.20        6.29      9.55 o 
   3  -6  15        0.02        4.59      7.05 o 
  -7  -5  15        5.62       16.34      7.58 o 
  -6  -5  15       42.24       40.04     10.31 o 
  -5  -5  15       71.42       90.84     13.38 o 
  -4  -5  15       27.32       26.01      7.70 o 
  -3  -5  15        3.70        6.61      4.51 o 
  -2  -5  15        1.33        4.84      3.52 o 
  -1  -5  15        8.77        6.29      4.99 o 
   0  -5  15       66.86       58.44      7.30 o 
   1  -5  15       22.45       17.96      5.52 o 
   2  -5  15       19.32       17.80      4.69 o 
   3  -5  15       20.67       18.87      5.33 o 
   4  -5  15       40.33       52.16      8.26 o 
  -7  -4  15        7.63        1.10      5.25 o 
  -6  -4  15       11.93       19.20      7.25 o 
  -5  -4  15       13.79       18.94      7.74 o 
  -4  -4  15       64.78       50.07      9.69 o 
  -3  -4  15        9.92        6.46      3.44 o 
  -2  -4  15       33.80       20.24      6.56 o 
  -1  -4  15       22.07       27.06      5.24 o 
   0  -4  15       26.79       16.02      4.48 o 
   1  -4  15       12.88        6.15      4.10 o 
   2  -4  15        9.51       13.61      4.16 o 
   3  -4  15        1.53        0.82      3.52 o 
   4  -4  15       26.71       17.04      5.57 o 
  -7  -3  15        5.32       -1.20      5.06 o 
  -6  -3  15        6.34        4.05      5.79 o 
  -5  -3  15        1.82       -3.98      4.40 o 
  -4  -3  15        3.19        2.32      4.78 o 
  -3  -3  15       48.62       46.01     11.84 o 
  -2  -3  15       11.79        8.59      3.50 o 
  -1  -3  15       73.92       73.62      7.59 o 
   0  -3  15       16.75       12.68      4.42 o 
   1  -3  15       32.14       33.98      5.89 o 
   2  -3  15       21.32       29.86      5.77 o 
   3  -3  15       56.87       58.95     10.42 o 
   4  -3  15        0.36        2.27      3.98 o 
  -8  -2  15       20.67       15.92      7.76 o 
  -7  -2  15       26.40       33.42      9.03 o 
  -6  -2  15        5.89       -2.28      4.25 o 
  -5  -2  15       46.13       47.69      9.68 o 
  -4  -2  15       26.24       25.06      7.62 o 
  -3  -2  15       49.42       48.51      6.02 o 
  -2  -2  15       41.20       54.20      6.44 o 
  -1  -2  15        0.01       -0.37      3.03 o 
   0  -2  15      105.05      107.77     12.93 o 
   1  -2  15        0.23        1.02      3.51 o 
   2  -2  15       19.62       14.59      4.69 o 
   3  -2  15       16.40       20.51      5.47 o 
  -8  -1  15       17.01       19.51      8.15 o 
  -7  -1  15        6.67        4.92      6.14 o 
  -6  -1  15       53.57       52.57     10.60 o 
  -5  -1  15       10.27       17.01      6.92 o 
  -4  -1  15      121.35      102.25     13.50 o 
  -3  -1  15       48.39       38.14      8.79 o 
  -2  -1  15       36.68       23.08      4.91 o 
  -1  -1  15       58.65       64.10     11.58 o 
   0  -1  15       63.37       66.10      7.57 o 
   1  -1  15       28.43       28.93      5.70 o 
   2  -1  15        3.89       11.79      4.28 o 
   3  -1  15        0.01        2.46      5.33 o 
  -8   0  15        2.74        0.05      3.94 o 
  -7   0  15       14.01       13.45      7.01 o 
  -6   0  15        0.26       -2.17      4.66 o 
  -5   0  15        1.33       -1.99      4.79 o 
  -4   0  15        6.74        4.87      5.41 o 
  -3   0  15       28.11       30.79      8.06 o 
  -2   0  15        9.99       14.68      5.96 o 
  -1   0  15       10.76       10.17      4.44 o 
   0   0  15       22.08       31.28      5.79 o 
   1   0  15        0.66       -0.20      4.52 o 
   2   0  15       43.39       40.84      6.61 o 
   3   0  15        0.28       -1.48      3.91 o 
  -7   1  15        1.96        2.97      5.72 o 
  -6   1  15       22.78       19.85      7.58 o 
  -5   1  15       12.18       17.11      7.16 o 
  -4   1  15        0.37        2.23      5.12 o 
  -3   1  15       40.94       34.38      8.91 o 
  -2   1  15       43.40       44.80      9.57 o 
  -1   1  15        3.25        4.34      3.48 o 
   0   1  15        3.02        3.46      3.95 o 
   1   1  15        0.42        5.04      3.73 o 
   2   1  15       46.01       69.51     11.29 o 
  -7   2  15        0.96        3.55      3.87 o 
  -6   2  15       13.65        4.36      6.04 o 
  -5   2  15        3.59        6.49      5.57 o 
  -4   2  15        1.01       -0.74      4.21 o 
  -3   2  15       16.95       24.59      7.61 o 
  -2   2  15       70.80       77.62      7.85 o 
  -1   2  15        0.85       -1.00      3.60 o 
   0   2  15       10.38        4.18      6.69 o 
   1   2  15       15.99       22.03      5.31 o 
  -6   3  15        1.11        1.89      3.90 o 
  -5   3  15       20.62       16.03      6.86 o 
  -4   3  15        0.34       -5.70      4.12 o 
  -3   3  15        3.00        4.69      5.30 o 
  -2   3  15       23.40       40.08      9.68 o 
  -1   3  15        5.49       -0.78      3.68 o 
   0   3  15       11.81       10.48      6.61 o 
  -5   4  15        0.65        2.61      5.81 o 
  -4   4  15       14.96       10.03      6.62 o 
  -3   4  15        2.72        1.24      6.03 o 
  -2   4  15       20.03       21.16      8.50 o 
  -1   4  15        0.88       -8.17      6.05 o 
  -3  -8  16        2.81        3.64      4.05 o 
  -2  -8  16       12.56       10.35      4.80 o 
  -1  -8  16       34.28       43.62      7.63 o 
   0  -8  16       16.15       14.20      5.18 o 
   1  -8  16        1.39       -3.73      5.00 o 
  -4  -7  16       68.34       74.53     12.48 o 
  -3  -7  16        5.35        7.71      4.63 o 
  -2  -7  16        8.27        5.89      4.16 o 
  -1  -7  16       35.24       42.54      8.71 o 
   0  -7  16        6.88        8.48      4.87 o 
   1  -7  16        6.50        5.94      5.55 o 
   2  -7  16      149.35      174.50     12.83 o 
  -5  -6  16        2.28        0.03      5.50 o 
  -4  -6  16        2.11        8.64      6.25 o 
  -3  -6  16        2.59        1.89      2.48 o 
  -2  -6  16        3.54        3.42      3.65 o 
  -1  -6  16       21.59       19.55      5.06 o 
   0  -6  16       26.74       33.90      6.35 o 
   1  -6  16        9.91        9.97      4.57 o 
   2  -6  16       39.92       48.93      6.90 o 
  -6  -5  16       22.08       16.96      7.88 o 
  -5  -5  16        6.00        2.62      5.69 o 
  -4  -5  16       12.44       13.69      6.97 o 
  -3  -5  16       10.27        9.82      6.50 o 
  -2  -5  16       19.51       18.54      5.77 o 
  -1  -5  16       25.35       41.97      8.87 o 
   0  -5  16       17.86       14.69      6.49 o 
   1  -5  16       21.52       19.12      6.52 o 
   2  -5  16       22.36       19.90      8.33 o 
   3  -5  16       38.18       31.49      6.45 o 
  -6  -4  16        0.18       -6.00      4.04 o 
  -5  -4  16       46.50       63.69     11.72 o 
  -4  -4  16        0.76        8.24      6.00 o 
  -3  -4  16       45.12       46.72      6.54 o 
  -2  -4  16       14.85       18.34      4.33 o 
  -1  -4  16        1.53        4.47      3.76 o 
   0  -4  16       34.15       31.93      5.92 o 
   1  -4  16        3.54        2.15      4.03 o 
   2  -4  16       18.94       30.63      9.96 o 
   3  -4  16        0.00        1.10      3.90 o 
  -7  -3  16        9.69       25.71      8.88 o 
  -6  -3  16       72.84       75.76     12.87 o 
  -5  -3  16        5.31        7.11      6.09 o 
  -4  -3  16       70.77       54.85     10.58 o 
  -3  -3  16        1.12       -1.61      4.66 o 
  -2  -3  16       34.40       43.74      6.33 o 
  -1  -3  16        8.86        6.88      5.12 o 
   0  -3  16       42.12       46.82      9.65 o 
   1  -3  16        0.04       -4.10      3.18 o 
   2  -3  16       10.58       13.70      5.90 o 
   3  -3  16        0.20        0.22      3.26 o 
  -7  -2  16       22.34       19.88      7.88 o 
  -6  -2  16        5.84       10.09      6.27 o 
  -5  -2  16       37.19       39.84      8.96 o 
  -4  -2  16        8.13        4.54      5.69 o 
  -3  -2  16       37.92       35.00      8.62 o 
  -2  -2  16       20.70       23.44      4.98 o 
  -1  -2  16       24.51       20.90      5.08 o 
   0  -2  16        2.23       -0.51      3.44 o 
   1  -2  16       22.48       12.71      5.07 o 
   2  -2  16        1.44        1.60      4.65 o 
  -7  -1  16       41.04       36.79      9.79 o 
  -6  -1  16       21.26       12.83      6.61 o 
  -5  -1  16        0.06       -2.72      4.13 o 
  -4  -1  16       11.56        6.84      5.96 o 
  -3  -1  16       31.56       21.29      7.44 o 
  -2  -1  16       57.00       72.18      7.74 o 
  -1  -1  16        4.74        1.40      4.30 o 
   0  -1  16       15.72       13.57     10.38 o 
   1  -1  16        0.01        8.44      5.64 o 
   2  -1  16       58.65       87.81      9.52 o 
  -7   0  16        0.58        4.74      5.77 o 
  -6   0  16       13.28       15.16      7.38 o 
  -5   0  16        1.83       -2.76      5.02 o 
  -4   0  16        7.92        2.93      5.32 o 
  -3   0  16       13.48       17.75      7.27 o 
  -2   0  16       47.30       56.61      7.01 o 
  -1   0  16       33.76       31.66     11.81 o 
   0   0  16       22.76       24.20     10.87 o 
   1   0  16        2.68        3.93      5.83 o 
   2   0  16       28.54       27.67      9.36 o 
  -6   1  16        0.01        1.46      5.05 o 
  -5   1  16       28.39       30.92      9.04 o 
  -4   1  16       12.52        8.78      6.37 o 
  -3   1  16       82.58       87.51     13.24 o 
  -2   1  16      137.21      168.82     17.91 o 
  -1   1  16       71.05       87.29      8.86 o 
   0   1  16        0.80       -0.48      3.83 o 
   1   1  16        7.89       11.62      4.49 o 
  -6   2  16       27.48       17.89      7.77 o 
  -5   2  16        0.82       -5.25      3.50 o 
  -4   2  16       38.52       39.89      9.23 o 
  -3   2  16        1.08       -2.34      4.92 o 
  -2   2  16      180.06      175.90     18.42 o 
  -1   2  16       24.34       25.55      5.89 o 
   0   2  16       36.74       39.07      9.41 o 
  -4   3  16        0.77        2.86      5.81 o 
  -3   3  16       35.12       28.60      8.81 o 
  -2   3  16       30.51       34.72      9.64 o 
  -3  -7  17        1.94       -2.28      3.37 o 
  -2  -7  17       18.10       21.94      6.85 o 
  -1  -7  17       16.30       10.54      4.56 o 
   0  -7  17       10.93        2.64      5.59 o 
  -4  -6  17       17.57       27.69      8.85 o 
  -3  -6  17       35.34       22.30      9.56 o 
  -2  -6  17        0.22       -1.24      3.45 o 
  -1  -6  17       13.45       33.05     10.85 o 
   0  -6  17       10.75       10.22      4.90 o 
   1  -6  17       49.96       58.45      8.44 o 
  -5  -5  17        2.47        7.27      6.32 o 
  -4  -5  17       12.36       10.23      7.30 o 
  -3  -5  17        0.05       -4.64      4.85 o 
  -2  -5  17      184.42      217.77     13.81 o 
  -1  -5  17        0.17       -1.76      3.59 o 
   0  -5  17       33.94       29.44      6.15 o 
   1  -5  17        0.23        2.57      4.17 o 
  -5  -4  17        3.62        4.01      5.95 o 
  -4  -4  17        7.43        5.32      6.26 o 
  -3  -4  17      109.68       99.70     14.30 o 
  -2  -4  17       42.91       19.14     11.51 o 
  -1  -4  17       61.80       72.21      8.25 o 
   0  -4  17        0.01       -2.18      3.46 o 
   1  -4  17       29.51       15.65      5.52 o 
  -6  -3  17       54.97       58.28     12.28 o 
  -5  -3  17       44.25       58.21     11.86 o 
  -4  -3  17        0.82       -2.09      4.73 o 
  -3  -3  17       22.30       28.37      8.81 o 
  -2  -3  17       24.90       21.52      5.44 o 
  -1  -3  17       59.80       54.52     11.83 o 
   0  -3  17        3.36        2.54      3.84 o 
   1  -3  17        0.20       -1.94      3.93 o 
  -6  -2  17        0.09        3.02      5.43 o 
  -5  -2  17       20.91       21.46      8.08 o 
  -4  -2  17       25.44       36.38      9.46 o 
  -3  -2  17        9.78       14.03      7.25 o 
  -2  -2  17       33.77       27.11      5.51 o 
  -1  -2  17        0.61       -4.44      6.43 o 
   0  -2  17       39.66       49.75      8.70 o 
   1  -2  17       10.83        2.20      5.77 o 
  -6  -1  17       18.84       22.64      8.19 o 
  -5  -1  17       34.96       32.86      9.04 o 
  -4  -1  17        4.01       11.24      6.99 o 
  -3  -1  17        0.02        2.80      5.84 o 
  -2  -1  17        4.38       -0.27      5.39 o 
  -1  -1  17       51.20       59.65     27.84 o 
   0  -1  17        2.92        9.47      4.53 o 
   1  -1  17       29.47       39.54      9.32 o 
  -5   0  17       32.32       51.47     10.93 o 
  -4   0  17       67.47       92.52     13.93 o 
  -3   0  17        3.29       15.81      7.43 o 
  -2   0  17       10.57       14.23      7.31 o 
  -1   0  17       13.11        5.26      4.27 o 
   0   0  17       51.22       46.77     11.92 o 
  -5   1  17        1.02        4.44      5.74 o 
  -4   1  17       18.58       23.38      8.32 o 
  -3   1  17        0.00        1.14      5.65 o 
  -2   1  17       59.90       50.10     11.01 o 
  -1   1  17        0.01       -2.30      3.59 o 
  -3  -5  18       30.86       39.28     10.88 o 
  -2  -5  18       16.65       12.85      5.88 o 
  -1  -5  18       46.37       59.36      7.95 o 
  -4  -4  18       13.93       12.56      7.92 o 
  -3  -4  18        8.75       17.02      7.94 o 
  -2  -4  18        4.28        5.18      7.42 o 
  -1  -4  18       28.05       30.19      6.50 o 
  -4  -3  18       28.51       47.02     11.42 o 
  -3  -3  18        5.67       10.86      7.21 o 
  -2  -3  18       48.79       49.21     11.14 o 
  -1  -3  18        6.42       11.05      4.80 o 
  -4  -2  18       25.07       29.87      9.16 o 
  -3  -2  18      110.03       76.00     13.07 o 
  -2  -2  18        9.04       11.83      7.25 o 
  -1  -2  18       47.35       49.92      9.33 o 
  -4  -1  18       53.71       46.26     10.67 o 
  -3  -1  18       57.48       56.95     12.22 o 
  -2  -1  18       27.67       25.34      9.08 o 
                                                 
